# Supplementary material for: The Impact of Resident Adipose Tissue Macrophages on Adipocyte Homeostasis and Dedifferentiation
Source: Int J Mol Sci. 2024 Dec 4;25(23):13019. doi: 10.3390/ijms252313019 (PMC11640804; doi:10.3390/ijms252313019)
Supplement: Supplementary file 1 [file ijms-25-13019-s001.zip]

Archive with 3 entries (3 files):
- Figure S1-S5.pdf
- S7 - The ARRIVE Essential 10 - ijms submission 3312254.pdf
- Supplementary Table S1 - bulk RNA sequencing results w raw counts.xlsx
