# Supplementary material for: The Impact of Resident Adipose Tissue Macrophages on Adipocyte Homeostasis and Dedifferentiation
Source: Int J Mol Sci. 2024 Dec 4;25(23):13019. doi: 10.3390/ijms252313019 (PMC11640804; doi:10.3390/ijms252313019)
Supplement: Supplementary file 1 [file ijms-25-13019-s001.zip › Supplementary Table S1 - bulk RNA sequencing results w raw counts.xlsx]

## Sheet: All genes
GeneID	Base mean	log2(FC)	StdErr	Wald-Stats	P-value	P-adj	GENENAME
Adam8	2359.4	-5.81119	0.151116	-38.4552	0	0	A Disintegrin and metalloproteinase domain-containing protein 8
Anpep	2024.67	-4.69218	0.114672	-40.9183	0	0	alanyl (membrane) aminopeptidase
Mmp12	15756	-5.9728	0.165554	-36.0776	5.10212e-285	2.90124e-281	matrix metallopeptidase 12
Cd53	1304.8	-5.87385	0.179473	-32.7283	6.17335e-235	2.63278e-231	CD53 antigen
Itgb2	2904.73	-5.33164	0.181662	-29.3492	2.44323e-189	8.33583e-186	integrin beta 2
Lyz2	19896.9	-6.63392	0.230075	-28.8338	8.0902e-183	2.30018e-179	lysozyme 2
C3ar1	1010.92	-5.69105	0.203654	-27.9447	7.65536e-172	1.86561e-168	complement component 3a receptor 1
Cyba	1923.31	-4.70443	0.168685	-27.8889	3.64187e-171	7.76584e-168	cytochrome b-245, alpha polypeptide
Slc15a3	668.364	-5.54227	0.199963	-27.7164	4.42722e-169	8.39155e-166	solute carrier family 15, member 3
Icam1	473.239	-4.65221	0.169337	-27.4731	3.68504e-166	6.28631e-163	intercellular adhesion molecule 1
Msr1	922.971	-6.8032	0.250189	-27.1922	8.0256e-163	1.24463e-159	macrophage scavenger receptor 1
Sdc3	1950.87	-4.09261	0.151214	-27.0649	2.54958e-161	3.62445e-158	syndecan 3
Lgmn	3560.61	-4.34514	0.162628	-26.7183	2.88856e-157	3.79045e-154	legumain
Trem2	1562.79	-5.22741	0.198887	-26.2833	2.97496e-152	3.62499e-149	triggering receptor expressed on myeloid cells 2
Capg	3043.53	-4.8169	0.184183	-26.1527	9.18186e-151	1.04422e-147	capping protein (actin filament), gelsolin-like
Itgam	1506.86	-7.02243	0.269136	-26.0925	4.43338e-150	4.72682e-147	integrin alpha M
Hk3	1035.38	-5.49015	0.211072	-26.0108	3.73713e-149	3.7501e-146	hexokinase 3
Lilrb4a	1427.7	-6.05951	0.234177	-25.8758	1.24738e-147	1.18217e-144	leukocyte immunoglobulin-like receptor, subfamily B, member 4A
Itgax	1333.65	-5.6285	0.218922	-25.7101	9.00656e-146	8.08647e-143	integrin alpha X
Cd84	923.264	-5.2804	0.208314	-25.3483	9.38689e-142	8.00654e-139	CD84 antigen
Serping1	1621.92	-3.82565	0.151515	-25.2493	1.15194e-140	9.35762e-138	serine (or cysteine) peptidase inhibitor, clade G, member 1
Soat1	901.363	-3.55656	0.140899	-25.2419	1.39036e-140	1.0781e-137	sterol O-acyltransferase 1
Il1rn	1095.93	-7.7514	0.307492	-25.2085	3.23448e-140	2.399e-137	interleukin 1 receptor antagonist
Mpeg1	2416.24	-5.80019	0.230537	-25.1594	1.11384e-139	7.91709e-137	macrophage expressed gene 1
Ccl6	3157.83	-7.1971	0.288277	-24.9659	1.43339e-137	9.78085e-135	chemokine (C-C motif) ligand 6
C1qc	2721.68	-7.97433	0.32239	-24.735	4.49393e-135	2.94854e-132	complement component 1, q subcomponent, C chain
Ctss	3987.07	-5.39912	0.219897	-24.5529	4.02813e-133	2.54503e-130	cathepsin S
Cotl1	2140.21	-4.89104	0.199867	-24.4715	2.97469e-132	1.81233e-129	coactosin-like 1 (Dictyostelium)
Folr2	1472.94	-7.18769	0.294805	-24.3812	2.70788e-131	1.59289e-128	folate receptor 2 (fetal)
Ccl9	1849.89	-6.52673	0.278674	-23.4207	2.63146e-121	1.49634e-118	chemokine (C-C motif) ligand 9
Fcgr3	1271.03	-6.69943	0.288657	-23.2089	3.70081e-119	2.03652e-116	Fc receptor, IgG, low affinity III
C5ar1	777.682	-6.15522	0.265966	-23.1429	1.71391e-118	9.13672e-116	complement component 5a receptor 1
Pirb	577.216	-5.9037	0.256034	-23.0583	1.2151e-117	6.28132e-115	paired Ig-like receptor B
Ifitm3	2257.93	-4.50156	0.197513	-22.7912	5.6102e-115	2.81484e-112	interferon induced transmembrane protein 3
Cd9	1335.36	-4.06454	0.178588	-22.7594	1.15892e-114	5.64858e-112	CD9 antigen
Arhgap25	626.309	-4.72471	0.207656	-22.7526	1.35343e-114	6.41338e-112	Rho GTPase activating protein 25
Tcirg1	1275.55	-2.97152	0.130877	-22.7046	4.034e-114	1.85989e-111	T cell, immune regulator 1, ATPase, H+ transporting, lysosomal V0 protein A3
Cd68	2923.17	-4.83231	0.214363	-22.5427	1.58287e-112	7.10585e-110	CD68 antigen
Tyrobp	1437.28	-6.01107	0.267009	-22.5126	3.12161e-112	1.36543e-109	TYRO protein tyrosine kinase binding protein
Fblim1	591.428	-3.33432	0.148147	-22.5068	3.56402e-112	1.51997e-109	filamin binding LIM protein 1
Laptm5	2327.07	-5.59232	0.24854	-22.5007	4.09004e-112	1.70176e-109	lysosomal-associated protein transmembrane 5
Cyth4	1214.2	-5.87767	0.262615	-22.3813	5.98125e-111	2.42938e-108	cytohesin 4
Nckap1l	1277.71	-5.68361	0.255719	-22.226	1.92459e-109	7.63525e-107	NCK associated protein 1 like
Pla2g7	789.743	-5.15792	0.232559	-22.179	5.48285e-109	2.12573e-106	phospholipase A2, group VII (platelet-activating factor acetylhydrolase, plasma)
Dcn	3991.9	-2.22114	0.100229	-22.1606	8.23778e-109	3.12285e-106	decorin
Mrc1	1921.4	-7.26028	0.329309	-22.047	1.02083e-107	3.78571e-105	mannose receptor, C type 1
Cd300ld	782.284	-5.76649	0.261842	-22.0228	1.74246e-107	6.32437e-105	CD300 molecule like family member d
Tlr13	410.828	-6.01403	0.273394	-21.9977	3.03245e-107	1.07772e-104	toll-like receptor 13
C1qb	1006.13	-7.90239	0.362659	-21.7902	2.87706e-105	1.00163e-102	complement component 1, q subcomponent, beta polypeptide
Atp6v0d2	1419.31	-5.18829	0.2382	-21.7813	3.49396e-105	1.19207e-102	ATPase, H+ transporting, lysosomal V0 subunit D2
Myo1f	1192.64	-5.28135	0.2452	-21.5389	6.72864e-103	2.25067e-100	myosin IF
Adcy7	413.237	-5.34782	0.248567	-21.5146	1.13572e-102	3.72581e-100	adenylate cyclase 7
Tagln2	1502.56	-2.81696	0.131096	-21.4878	2.02535e-102	6.51894e-100	transgelin 2
Plek	1078.15	-5.57383	0.25955	-21.475	2.66785e-102	8.42794e-100	pleckstrin
Timp1	707.766	-6.61183	0.307982	-21.4683	3.08333e-102	9.56337e-100	tissue inhibitor of metalloproteinase 1
Nceh1	513.177	-3.98595	0.186798	-21.3383	5.01212e-101	1.52682e-98	neutral cholesterol ester hydrolase 1
Lcp1	3386.32	-5.04478	0.236951	-21.2904	1.39297e-100	4.16889e-98	lymphocyte cytosolic protein 1
Slc16a3	294.758	-5.78246	0.272034	-21.2564	2.8775e-100	8.46333e-98	solute carrier family 16 (monocarboxylic acid transporters), member 3
Mmp9	712.691	-6.61643	0.311509	-21.24	4.0825e-100	1.1804e-97	matrix metallopeptidase 9
Rnase4	568.945	-2.77915	0.131973	-21.0585	1.91051e-98	5.4319e-96	ribonuclease, RNase A family 4
Cd52	588.812	-7.16424	0.342703	-20.9051	4.81187e-97	1.34567e-94	CD52 antigen
Cybb	966.4	-5.87055	0.280855	-20.9024	5.08709e-97	1.39969e-94	cytochrome b-245, beta polypeptide
Cd300a	544.974	-4.88796	0.234774	-20.8199	2.86032e-96	7.74511e-94	CD300A molecule
Niban2	3755.09	-2.17011	0.104262	-20.8141	3.22821e-96	8.6047e-94	niban apoptosis regulator 2
Syk	716.759	-5.21738	0.251439	-20.7501	1.22404e-95	3.21246e-93	spleen tyrosine kinase
Cd180	312.693	-5.89489	0.284281	-20.7362	1.63487e-95	4.22563e-93	CD180 antigen
Dock2	669.207	-5.15065	0.248652	-20.7143	2.57405e-95	6.55384e-93	dedicator of cyto-kinesis 2
Clec7a	459.292	-5.64729	0.273143	-20.6752	5.79378e-95	1.45347e-92	C-type lectin domain family 7, member a
Cd200r1	314.864	-5.25031	0.255414	-20.5561	6.79351e-94	1.67957e-91	CD200 receptor 1
Cd72	263.619	-6.24093	0.30383	-20.5409	9.28689e-94	2.26322e-91	CD72 antigen
Lilrb4b	931.446	-5.62824	0.274478	-20.5052	1.9341e-93	4.647e-91	leukocyte immunoglobulin-like receptor, subfamily B, member 4B
Rac2	673.57	-5.83986	0.285067	-20.4859	2.87352e-93	6.80825e-91	Rac family small GTPase 2
Cmtm3	1094.38	-2.9287	0.143004	-20.4799	3.25555e-93	7.60772e-91	CKLF-like MARVEL transmembrane domain containing 3
Clec12a	303.091	-5.3463	0.262252	-20.3861	2.22031e-92	5.11841e-90	C-type lectin domain family 12, member a
Ncf2	553.62	-5.61617	0.276012	-20.3475	4.88099e-92	1.1102e-89	neutrophil cytosolic factor 2
Spi1	1096.83	-6.03026	0.298144	-20.226	5.78236e-91	1.29791e-88	spleen focus forming virus (SFFV) proviral integration oncogene
Ptprc	557.372	-5.08912	0.251641	-20.2237	6.05709e-91	1.34192e-88	protein tyrosine phosphatase, receptor type, C
Tnfaip2	1036.95	-3.03965	0.150903	-20.1431	3.09644e-90	6.77207e-88	tumor necrosis factor, alpha-induced protein 2
Cd14	637.595	-5.11865	0.254475	-20.1146	5.50093e-90	1.18785e-87	CD14 antigen
Ms4a6d	561.386	-6.44689	0.320978	-20.0851	9.95504e-90	2.12279e-87	membrane-spanning 4-domains, subfamily A, member 6D
Ifi30	1310.51	-3.98847	0.198785	-20.0642	1.51562e-89	3.19197e-87	interferon gamma inducible protein 30
Cd300lb	389.468	-5.45048	0.272262	-20.0192	3.74469e-89	7.79032e-87	CD300 molecule like family member B
Lsp1	241.591	-5.26217	0.264131	-19.9225	2.59525e-88	5.33403e-86	lymphocyte specific 1
B4galnt1	187.519	-4.00658	0.201522	-19.8816	5.872e-88	1.1925e-85	beta-1,4-N-acetyl-galactosaminyl transferase 1
Hcls1	754.004	-3.65563	0.184299	-19.8354	1.47482e-87	2.95987e-85	hematopoietic cell specific Lyn substrate 1
Cdk18	637.853	-4.26012	0.215359	-19.7815	4.29925e-87	8.528e-85	cyclin-dependent kinase 18
Bst2	943.472	-2.55107	0.12926	-19.7359	1.05945e-86	2.07738e-84	bone marrow stromal cell antigen 2
Plau	3272.68	-4.37799	0.22202	-19.7189	1.48309e-86	2.875e-84	plasminogen activator, urokinase
Ly9	261.092	-5.03665	0.256376	-19.6456	6.30764e-86	1.20901e-83	lymphocyte antigen 9
Tbxas1	292.306	-6.06665	0.308866	-19.6417	6.80986e-86	1.29077e-83	thromboxane A synthase 1, platelet
Rgs16	218.888	-3.80322	0.193697	-19.6348	7.79546e-86	1.46135e-83	regulator of G-protein signaling 16
Csf1r	1577.33	-5.88009	0.300924	-19.5401	5.00754e-85	9.28519e-83	colony stimulating factor 1 receptor
Lat2	442.636	-4.47862	0.230089	-19.4648	2.18529e-84	4.00847e-82	linker for activation of T cells family, member 2
Cd300c2	358.841	-6.31996	0.324734	-19.462	2.30779e-84	4.18815e-82	CD300C molecule 2
Fermt3	527.978	-5.48542	0.282058	-19.4478	3.04049e-84	5.45976e-82	fermitin family member 3
Timp2	3903.98	-2.73666	0.140866	-19.4274	4.52929e-84	8.04845e-82	tissue inhibitor of metalloproteinase 2
Pstpip1	383.567	-5.28433	0.272026	-19.4258	4.66736e-84	8.20829e-82	proline-serine-threonine phosphatase-interacting protein 1
Glipr1	285.901	-5.33546	0.275404	-19.3732	1.2984e-83	2.26015e-81	GLI pathogenesis-related 1 (glioma)
Igsf6	478.117	-4.91726	0.254271	-19.3387	2.53983e-83	4.37647e-81	immunoglobulin superfamily, member 6
Evl	683.276	-3.80903	0.197701	-19.2666	1.02435e-82	1.74743e-80	Ena-vasodilator stimulated phosphoprotein
Ms4a7	387.365	-6.26527	0.325711	-19.2357	1.86045e-82	3.14232e-80	membrane-spanning 4-domains, subfamily A, member 7
Spp1	8937.21	-7.8564	0.409699	-19.176	5.87126e-82	9.81939e-80	secreted phosphoprotein 1
Cfp	764.964	-5.07359	0.264756	-19.1633	7.49582e-82	1.24147e-79	complement factor properdin
Rnf128	946.053	-4.39936	0.230255	-19.1065	2.23033e-81	3.65839e-79	ring finger protein 128
Ifi211	219.839	-3.97352	0.208175	-19.0874	3.2108e-81	5.21648e-79	interferon activated gene 211
Cd37	338.109	-5.12972	0.270686	-18.9508	4.34818e-80	6.9977e-78	CD37 antigen
Fcer1g	1087.01	-6.00965	0.317287	-18.9408	5.26408e-80	8.39252e-78	Fc receptor, IgE, high affinity I, gamma polypeptide
Fbln1	768.809	-4.96491	0.262234	-18.9331	6.08356e-80	9.60921e-78	fibulin 1
Clec4d	610.736	-5.50174	0.292265	-18.8245	4.75697e-79	7.44488e-77	C-type lectin domain family 4, member d
Mafb	1093.73	-3.94689	0.209729	-18.819	5.27538e-79	8.18116e-77	v-maf musculoaponeurotic fibrosarcoma oncogene family, protein B (avian)
Mfap5	374.035	-5.53313	0.294717	-18.7744	1.22371e-78	1.88065e-76	microfibrillar associated protein 5
Mmp13	371.119	-7.60338	0.405088	-18.7697	1.33685e-78	2.03619e-76	matrix metallopeptidase 13
C3	15944.3	-2.74527	0.14649	-18.7403	2.32328e-78	3.50733e-76	complement component 3
Plaur	766.443	-3.79803	0.203042	-18.7056	4.45479e-78	6.66617e-76	plasminogen activator, urokinase receptor
Cpxm1	952.449	-3.60893	0.194266	-18.5772	4.91087e-77	7.28475e-75	carboxypeptidase X 1 (M14 family)
Sting1	210.857	-3.66863	0.197533	-18.5722	5.39237e-77	7.93004e-75	stimulator of interferon response cGAMP interactor 1
Galnt6	250.709	-5.93006	0.319396	-18.5665	5.99986e-77	8.748e-75	polypeptide N-acetylgalactosaminyltransferase 6
Kcnn4	182.429	-4.02618	0.217722	-18.4923	2.38344e-76	3.44569e-74	potassium intermediate/small conductance calcium-activated channel, subfamily N, member 4
Cd200r4	201.493	-5.25884	0.285318	-18.4315	7.34729e-76	1.05326e-73	CD200 receptor 4
St6galnac4	322.486	-3.36616	0.182673	-18.4272	7.94414e-76	1.12933e-73	ST6 (alpha-N-acetyl-neuraminyl-2,3-beta-galactosyl-1,3)-N-acetylgalactosaminide alpha-2,6-sialyltransferase 4
Ifi203	213.694	-3.26629	0.177864	-18.364	2.55302e-75	3.59934e-73	interferon activated gene 203
Col1a1	10278.5	-3.91257	0.213271	-18.3456	3.58158e-75	5.00804e-73	collagen, type I, alpha 1
Mamdc2	325.626	-5.05257	0.275451	-18.3429	3.76101e-75	5.21618e-73	MAM domain containing 2
Wipf1	514.446	-2.89672	0.158128	-18.3189	5.84856e-75	8.04601e-73	WAS/WASL interacting protein family, member 1
Rab7b	613.999	-4.38401	0.239729	-18.2874	1.04263e-74	1.4229e-72	RAB7B, member RAS oncogene family
Pld3	2737.12	-2.52592	0.1384	-18.2509	2.03429e-74	2.75421e-72	phospholipase D family, member 3
Arhgap30	332.398	-5.00586	0.27558	-18.1648	9.80007e-74	1.31637e-71	Rho GTPase activating protein 30
Stac2	192.644	-5.30699	0.293411	-18.0872	4.02043e-73	5.35817e-71	SH3 and cysteine rich domain 2
Blnk	313.197	-5.36624	0.296863	-18.0765	4.88462e-73	6.45944e-71	B cell linker
P2ry6	429.254	-6.60548	0.366524	-18.022	1.30961e-72	1.71851e-70	pyrimidinergic receptor P2Y, G-protein coupled, 6
Cadm4	327.742	-2.81436	0.156466	-17.9871	2.45893e-72	3.20205e-70	cell adhesion molecule 4
Pdgfra	787.949	-2.89577	0.161772	-17.9002	1.1741e-71	1.51735e-69	platelet derived growth factor receptor, alpha polypeptide
Ifi207	381.861	-4.59765	0.257105	-17.8824	1.61834e-71	2.07573e-69	interferon activated gene 207
Oasl2	273.016	-3.96571	0.222284	-17.8407	3.41367e-71	4.32955e-69	2'-5' oligoadenylate synthetase-like 2
Lrrc25	213.371	-6.07688	0.340623	-17.8405	3.42628e-71	4.32955e-69	leucine rich repeat containing 25
Emp3	672.837	-3.57047	0.200162	-17.8379	3.58853e-71	4.50122e-69	epithelial membrane protein 3
Dnase2a	448.065	-3.1014	0.174253	-17.7983	7.28505e-71	9.07121e-69	deoxyribonuclease II alpha
Runx1	366.156	-2.91218	0.164153	-17.7407	2.03522e-70	2.51586e-68	runt related transcription factor 1
Gas7	532.737	-4.42868	0.249932	-17.7195	2.96377e-70	3.63734e-68	growth arrest specific 7
Evi2a	257.899	-5.09717	0.287708	-17.7165	3.12835e-70	3.81189e-68	ecotropic viral integration site 2a
Parvb	370.493	-2.5604	0.144706	-17.6939	4.67575e-70	5.65699e-68	parvin, beta
Shc2	161.244	-3.62288	0.205324	-17.6447	1.11725e-69	1.3422e-67	SHC (Src homology 2 domain containing) transforming protein 2
Aph1c	225.252	-3.33041	0.188757	-17.6439	1.13359e-69	1.3523e-67	aph1 homolog C, gamma secretase subunit
Rgs1	335.394	-5.96047	0.338713	-17.5974	2.58021e-69	3.054e-67	regulator of G-protein signaling 1
Neurl3	202.008	-3.48737	0.198179	-17.597	2.59587e-69	3.054e-67	neuralized E3 ubiquitin protein ligase 3
Fn1	10494	-3.82095	0.217218	-17.5904	2.91978e-69	3.41155e-67	fibronectin 1
Renbp	492.669	-2.97671	0.169532	-17.5584	5.12658e-69	5.94928e-67	renin binding protein
C1qa	2649.87	-8.09929	0.46159	-17.5465	6.32601e-69	7.29158e-67	complement component 1, q subcomponent, alpha polypeptide
Tgfbi	297.189	-3.65017	0.208205	-17.5316	8.22335e-69	9.41491e-67	transforming growth factor, beta induced
C1ra	603.183	-2.3193	0.132367	-17.5217	9.77916e-69	1.11215e-66	complement component 1, r subcomponent A
Bcl2a1b	398.686	-6.37842	0.364461	-17.501	1.40866e-68	1.59141e-66	B cell leukemia/lymphoma 2 related protein A1b
Unc93b1	1111.6	-3.30969	0.189149	-17.4978	1.489e-68	1.6711e-66	unc-93 homolog B1, TLR signaling regulator
Specc1	188.452	-3.69497	0.21168	-17.4555	3.12767e-68	3.48725e-66	sperm antigen with calponin homology and coiled-coil domains 1
Rbp1	318.379	-3.11733	0.178758	-17.4389	4.18183e-68	4.63232e-66	retinol binding protein 1, cellular
Gbp3	189.966	-3.33574	0.191637	-17.4065	7.36336e-68	8.10397e-66	guanylate binding protein 3
Lmo2	852.977	-3.46476	0.199167	-17.3963	8.80194e-68	9.62514e-66	LIM domain only 2
Tm6sf1	223.073	-4.05705	0.233752	-17.3562	1.77009e-67	1.9233e-65	transmembrane 6 superfamily member 1
Chga	319.394	-4.58345	0.26506	-17.2921	5.39178e-67	5.82141e-65	chromogranin A
Fes	379.336	-3.79997	0.220129	-17.2625	9.01579e-67	9.67298e-65	feline sarcoma oncogene
Rftn1	310.443	-2.91367	0.169316	-17.2085	2.29356e-66	2.44537e-64	raftlin lipid raft linker 1
Plxnb2	1527.55	-2.5824	0.150668	-17.1397	7.50915e-66	7.95644e-64	plexin B2
Csf2ra	1314.5	-3.06359	0.178797	-17.1345	8.20514e-66	8.64021e-64	colony stimulating factor 2 receptor, alpha, low-affinity (granulocyte-macrophage)
Prkcb	845.595	-4.64402	0.27165	-17.0956	1.60039e-65	1.67491e-63	protein kinase C, beta
Irf9	247.371	-2.65276	0.15542	-17.0683	2.55544e-65	2.65812e-63	interferon regulatory factor 9
Ripk3	164.402	-3.49903	0.205393	-17.0358	4.45444e-65	4.60535e-63	receptor-interacting serine-threonine kinase 3
Apbb1ip	493.415	-4.47017	0.262718	-17.0151	6.34691e-65	6.52241e-63	amyloid beta (A4) precursor protein-binding, family B, member 1 interacting protein
Tnfrsf21	302.238	-2.62095	0.154272	-16.9891	9.88402e-65	1.00965e-62	tumor necrosis factor receptor superfamily, member 21
Ccl11	207.602	-3.97816	0.2354	-16.8995	4.53452e-64	4.60443e-62	chemokine (C-C motif) ligand 11
Wfdc17	799.171	-8.80581	0.521813	-16.8754	6.8245e-64	6.88871e-62	WAP four-disulfide core domain 17
Clic1	1558.22	-3.25789	0.193303	-16.8538	9.83797e-64	9.87211e-62	chloride intracellular channel 1
Mndal	200.063	-3.16154	0.188493	-16.7727	3.86359e-63	3.85432e-61	myeloid nuclear differentiation antigen like
Ncf1	588.171	-6.0143	0.358855	-16.7597	4.81053e-63	4.77109e-61	neutrophil cytosolic factor 1
Il13ra1	185.803	-3.79023	0.226631	-16.7242	8.72981e-63	8.6082e-61	interleukin 13 receptor, alpha 1
B4galt5	886.548	-2.56365	0.153895	-16.6584	2.62898e-62	2.57746e-60	UDP-Gal:betaGlcNAc beta 1,4-galactosyltransferase, polypeptide 5
Slc29a1	296.828	-2.95742	0.177952	-16.6192	5.05918e-62	4.93169e-60	solute carrier family 29 (nucleoside transporters), member 1
Nfam1	266.115	-5.67252	0.342289	-16.5723	1.1049e-61	1.07093e-59	Nfat activating molecule with ITAM motif 1
Ifi204	337.337	-3.0386	0.183726	-16.5388	1.92861e-61	1.85877e-59	interferon activated gene 204
Pik3r5	257.083	-4.62705	0.279992	-16.5257	2.3977e-61	2.29789e-59	phosphoinositide-3-kinase regulatory subunit 5
Cebpd	286.998	-2.17572	0.131843	-16.5023	3.52923e-61	3.36341e-59	CCAAT/enhancer binding protein (C/EBP), delta
Prcp	294.752	-2.84561	0.172503	-16.496	3.91925e-61	3.71436e-59	prolylcarboxypeptidase (angiotensinase C)
Ccr5	281.74	-7.65512	0.464335	-16.4862	4.61166e-61	4.34642e-59	chemokine (C-C motif) receptor 5
Rtp4	167.951	-5.22299	0.317547	-16.4479	8.68088e-61	8.13666e-59	receptor transporter protein 4
Alox5ap	252.519	-5.24802	0.320479	-16.3756	2.85895e-60	2.66507e-58	arachidonate 5-lipoxygenase activating protein
C4b	5722.4	-3.3639	0.20561	-16.3606	3.65651e-60	3.39002e-58	complement component 4B (Chido blood group)
Il2rg	172.999	-3.06358	0.18731	-16.3557	3.96275e-60	3.65409e-58	interleukin 2 receptor, gamma chain
Tnfrsf1b	825.99	-3.45195	0.21188	-16.292	1.1241e-59	1.03097e-57	tumor necrosis factor receptor superfamily, member 1b
Cxcl14	246.128	-3.75013	0.230354	-16.2798	1.37225e-59	1.25183e-57	chemokine (C-X-C motif) ligand 14
Lrg1	7410.3	-3.50595	0.215789	-16.2471	2.34142e-59	2.12459e-57	leucine-rich alpha-2-glycoprotein 1
Pla1a	394.06	-5.01046	0.309196	-16.2048	4.66524e-59	4.21081e-57	phospholipase A1 member A
Vav1	252.343	-4.98936	0.307989	-16.1998	5.0567e-59	4.54012e-57	vav 1 oncogene
Litaf	2339.24	-2.11051	0.130387	-16.1866	6.27425e-59	5.60379e-57	LPS-induced TN factor
Saa3	4223.86	-6.75172	0.418773	-16.1226	1.76952e-58	1.5722e-56	serum amyloid A 3
Rin3	200.386	-2.835	0.175865	-16.1203	1.83757e-58	1.6242e-56	Ras and Rab interactor 3
Fam111a	294.548	-3.09931	0.192338	-16.1139	2.03879e-58	1.79277e-56	family with sequence similarity 111, member A
Cd276	308.655	-4.43374	0.275378	-16.1006	2.52829e-58	2.2118e-56	CD276 antigen
Cerk	947.125	-2.80823	0.174565	-16.087	3.1476e-58	2.73954e-56	ceramide kinase
Fyb	323.863	-5.72466	0.356622	-16.0525	5.49321e-58	4.75678e-56	FYN binding protein
Vcam1	520.222	-2.61867	0.163297	-16.0362	7.13393e-58	6.14635e-56	vascular cell adhesion molecule 1
Stap1	169.947	-6.00356	0.374504	-16.0307	7.8021e-58	6.68824e-56	signal transducing adaptor family member 1
Fbln2	3018.2	-2.8585	0.178454	-16.0182	9.54157e-58	8.13848e-56	fibulin 2
Plekho1	617.696	-3.64013	0.228204	-15.9512	2.79415e-57	2.37141e-55	pleckstrin homology domain containing, family O member 1
Emp2	605.676	-1.74321	0.109307	-15.9479	2.94536e-57	2.48737e-55	epithelial membrane protein 2
Hpse	191.855	-5.04454	0.31639	-15.9441	3.13198e-57	2.63194e-55	heparanase
Slfn2	256.725	-5.75817	0.362024	-15.9055	5.80525e-57	4.85449e-55	schlafen 2
Tmem176a	537.903	-2.71324	0.1707	-15.8948	6.88738e-57	5.73131e-55	transmembrane protein 176A
Hck	211.051	-6.78775	0.427064	-15.894	6.97358e-57	5.77487e-55	hemopoietic cell kinase
Rasa4	293.923	-3.17492	0.199861	-15.8857	7.96337e-57	6.56266e-55	RAS p21 protein activator 4
Grn	8033.32	-1.64412	0.103541	-15.879	8.85551e-57	7.2628e-55	granulin
Irf8	364.777	-2.68873	0.169848	-15.8302	1.92573e-56	1.57182e-54	interferon regulatory factor 8
Tgfb1	1999.02	-2.21093	0.139716	-15.8244	2.11092e-56	1.71477e-54	transforming growth factor, beta 1
Srgn	412.225	-3.98201	0.251772	-15.8159	2.41541e-56	1.95282e-54	serglycin
Col6a5	833.001	-4.17584	0.264185	-15.8065	2.80612e-56	2.258e-54	collagen, type VI, alpha 5
Irf5	394.955	-4.41454	0.280271	-15.751	6.76275e-56	5.41623e-54	interferon regulatory factor 5
Bcl3	280.906	-3.57786	0.227174	-15.7495	6.92774e-56	5.52244e-54	B cell leukemia/lymphoma 3
Hpgds	437.213	-4.40929	0.280361	-15.7272	9.84852e-56	7.81423e-54	hematopoietic prostaglandin D synthase
Cyfip2	148.663	-3.63658	0.231858	-15.6845	1.9295e-55	1.52386e-53	cytoplasmic FMR1 interacting protein 2
Cyp7b1	209.555	-5.98889	0.382565	-15.6546	3.09276e-55	2.43131e-53	cytochrome P450, family 7, subfamily b, polypeptide 1
Myo1e	1003.24	-3.36532	0.21512	-15.6439	3.65495e-55	2.86008e-53	myosin IE
Col1a2	6858.04	-3.28356	0.210118	-15.6272	4.75456e-55	3.70356e-53	collagen, type I, alpha 2
Myo1g	218.042	-5.02033	0.321312	-15.6245	4.95984e-55	3.84591e-53	myosin IG
Lcp2	232.797	-3.76355	0.241592	-15.5781	1.02586e-54	7.91862e-53	lymphocyte cytosolic protein 2
Sp100	274.702	-2.56852	0.165231	-15.545	1.71915e-54	1.32103e-52	nuclear antigen Sp100
Ctsk	747.567	-3.33944	0.214848	-15.5432	1.76836e-54	1.35276e-52	cathepsin K
Emb	158.986	-3.73951	0.24062	-15.5411	1.82812e-54	1.39223e-52	embigin
Cd48	162.45	-6.17074	0.39715	-15.5376	1.93166e-54	1.46454e-52	CD48 antigen
Plac8	168.356	-6.49907	0.418598	-15.5258	2.32137e-54	1.75222e-52	placenta-specific 8
Vwf	129.304	-5.13273	0.330939	-15.5096	2.98795e-54	2.24544e-52	Von Willebrand factor
Gpr137b-ps	627.165	-2.25117	0.14523	-15.5007	3.43013e-54	2.56643e-52	G protein-coupled receptor 137B, pseudogene
Zbp1	157.104	-5.45064	0.351964	-15.4863	4.28994e-54	3.19572e-52	Z-DNA binding protein 1
Myof	1233.56	-2.6073	0.168582	-15.466	5.88165e-54	4.3624e-52	myoferlin
Mmp3	350.946	-5.33915	0.346013	-15.4305	1.02115e-53	7.54104e-52	matrix metallopeptidase 3
Plxnc1	237.794	-4.32927	0.280588	-15.4293	1.04025e-53	7.64895e-52	plexin C1
Cadm1	504.568	-3.02467	0.196311	-15.4076	1.45546e-53	1.06561e-51	cell adhesion molecule 1
Lair1	171.476	-5.41235	0.351595	-15.3937	1.80398e-53	1.31513e-51	leukocyte-associated Ig-like receptor 1
Lpxn	167.268	-3.62112	0.23531	-15.3887	1.94938e-53	1.41508e-51	leupaxin
Cd44	1168.35	-2.53111	0.164665	-15.3713	2.54936e-53	1.84278e-51	CD44 antigen
Ptpn7	195.932	-5.56947	0.362423	-15.3673	2.71116e-53	1.95146e-51	protein tyrosine phosphatase, non-receptor type 7
Slc11a1	928.541	-3.26172	0.212507	-15.3488	3.61058e-53	2.58794e-51	solute carrier family 11 (proton-coupled divalent metal ion transporters), member 1
Ptpn6	338.799	-5.68495	0.371651	-15.2965	8.07053e-53	5.76047e-51	protein tyrosine phosphatase, non-receptor type 6
Il16	240.902	-2.44135	0.159739	-15.2834	9.86213e-53	7.00992e-51	interleukin 16
Sbno2	1131.58	-1.35878	0.0890557	-15.2577	1.46416e-52	1.03639e-50	strawberry notch 2
Apobec1	594.813	-2.78447	0.183136	-15.2044	3.30726e-52	2.33134e-50	apolipoprotein B mRNA editing enzyme, catalytic polypeptide 1
Plekho2	935.554	-2.5482	0.167866	-15.18	4.80013e-52	3.36977e-50	pleckstrin homology domain containing, family O member 2
Tnfaip8l2	224.122	-5.89462	0.389429	-15.1366	9.29539e-52	6.49878e-50	tumor necrosis factor, alpha-induced protein 8-like 2
Il7r	192.542	-4.58868	0.303298	-15.1293	1.03847e-51	7.23075e-50	interleukin 7 receptor
Socs3	207.352	-3.61761	0.239537	-15.1025	1.55797e-51	1.08038e-49	suppressor of cytokine signaling 3
Pik3ap1	296.766	-4.95233	0.328115	-15.0933	1.79328e-51	1.23853e-49	phosphoinositide-3-kinase adaptor protein 1
Sphk1	160.61	-4.16455	0.276399	-15.0672	2.66215e-51	1.83119e-49	sphingosine kinase 1
Bgn	6029.72	-3.38137	0.224513	-15.0609	2.92613e-51	2.00469e-49	biglycan
AA467197	153.457	-3.8025	0.252729	-15.0458	3.6806e-51	2.51149e-49	expressed sequence AA467197
Gpnmb	10815	-3.33113	0.221597	-15.0324	4.50528e-51	3.06198e-49	glycoprotein (transmembrane) nmb
Ppara	521.804	2.13332	0.142235	14.9985	7.50562e-51	5.08089e-49	peroxisome proliferator activated receptor alpha
Evi2b	194.069	-4.86298	0.324397	-14.9908	8.42681e-51	5.68193e-49	ecotropic viral integration site 2b
Arl11	199.812	-5.40304	0.36087	-14.9722	1.11487e-50	7.48764e-49	ADP-ribosylation factor-like 11
Snhg11	622.19	2.02203	0.13516	14.9603	1.33363e-50	8.92174e-49	small nucleolar RNA host gene 11
Prex1	440.454	-3.0002	0.20076	-14.9442	1.69823e-50	1.13165e-48	phosphatidylinositol-3,4,5-trisphosphate-dependent Rac exchange factor 1
Fxyd5	820.116	-3.2863	0.219915	-14.9435	1.71662e-50	1.13945e-48	FXYD domain-containing ion transport regulator 5
Sema4d	183.152	-3.65227	0.24477	-14.9212	2.39763e-50	1.58532e-48	sema domain, immunoglobulin domain (Ig), transmembrane domain (TM) and short cytoplasmic domain, (semaphorin) 4D
Wdfy4	217.904	-5.32265	0.356752	-14.9197	2.45204e-50	1.61504e-48	WD repeat and FYVE domain containing 4
Dab2	1717.56	-4.17807	0.280209	-14.9105	2.81523e-50	1.84712e-48	disabled 2, mitogen-responsive phosphoprotein
Cyp1b1	1203.76	-3.44973	0.231652	-14.8919	3.72286e-50	2.43327e-48	cytochrome P450, family 1, subfamily b, polypeptide 1
Dpep2	230.423	-5.39489	0.362382	-14.8873	3.98696e-50	2.59594e-48	dipeptidase 2
Nrros	547.356	-3.64596	0.244972	-14.8832	4.24003e-50	2.75021e-48	negative regulator of reactive oxygen species
Plk2	1606.82	-1.97014	0.132451	-14.8745	4.82863e-50	3.12014e-48	polo like kinase 2
Shtn1	292.134	-3.84805	0.259091	-14.8521	6.74074e-50	4.33925e-48	shootin 1
Ptpre	255.903	-3.29451	0.222384	-14.8145	1.18033e-49	7.56967e-48	protein tyrosine phosphatase, receptor type, E
Slamf8	123.816	-5.23649	0.353856	-14.7984	1.50097e-49	9.58993e-48	SLAM family member 8
Ccl2	842.259	-4.24761	0.287202	-14.7896	1.70899e-49	1.08782e-47	chemokine (C-C motif) ligand 2
Mmp14	2820.04	-3.56722	0.241262	-14.7856	1.81325e-49	1.1499e-47	matrix metallopeptidase 14 (membrane-inserted)
Dnm1	207.457	-3.29462	0.222845	-14.7843	1.84842e-49	1.16786e-47	dynamin 1
Ccr1	209.263	-7.5324	0.509859	-14.7735	2.1708e-49	1.36648e-47	chemokine (C-C motif) receptor 1
Gpsm3	315.276	-3.68582	0.249528	-14.7711	2.24871e-49	1.41032e-47	G-protein signalling modulator 3 (AGS3-like, C. elegans)
Clec4a2	205.069	-5.76745	0.390829	-14.757	2.7746e-49	1.73377e-47	C-type lectin domain family 4, member a2
Rcn3	1067.33	-2.51984	0.170953	-14.74	3.56924e-49	2.22218e-47	reticulocalbin 3, EF-hand calcium binding domain
Slamf7	101.937	-3.96252	0.269504	-14.703	6.16641e-49	3.82519e-47	SLAM family member 7
AI662270	246.798	-5.26279	0.3584	-14.6841	8.14856e-49	5.03646e-47	expressed sequence AI662270
Kcnk13	115.431	-5.40008	0.368208	-14.6658	1.06724e-48	6.57261e-47	potassium channel, subfamily K, member 13
Ncf4	225.696	-5.84899	0.399331	-14.647	1.40882e-48	8.64496e-47	neutrophil cytosolic factor 4
Frmd4b	419.989	-2.23665	0.153109	-14.6082	2.49004e-48	1.52249e-46	FERM domain containing 4B
Mmd	19448.4	1.22462	0.0839526	14.5871	3.3945e-48	2.0681e-46	monocyte to macrophage differentiation-associated
Ndufa4l2	217.781	-3.36359	0.230828	-14.5719	4.24091e-48	2.57458e-46	Ndufa4, mitochondrial complex associated like 2
Igfbp3	3484.11	-3.54707	0.243666	-14.5571	5.26352e-48	3.18406e-46	insulin-like growth factor binding protein 3
Gm19316	281.442	-4.88277	0.335756	-14.5426	6.50439e-48	3.92079e-46	predicted gene, 19316
Vcan	193.197	-3.84784	0.264735	-14.5347	7.30715e-48	4.38918e-46	versican
Procr	332.222	-3.00466	0.207207	-14.5007	1.19839e-47	7.17311e-46	protein C receptor, endothelial
Fhl3	328.856	-2.62993	0.18162	-14.4805	1.61037e-47	9.60536e-46	four and a half LIM domains 3
Atp8b4	98.4424	-4.1309	0.285662	-14.4608	2.1418e-47	1.27306e-45	ATPase, class I, type 8B, member 4
Tmem86a	367.191	-2.06126	0.143212	-14.3931	5.71683e-47	3.38623e-45	transmembrane protein 86A
Isg15	200.81	-4.64123	0.322475	-14.3925	5.76732e-47	3.40431e-45	ISG15 ubiquitin-like modifier
Arhgap9	193.787	-4.71188	0.327684	-14.3793	6.97603e-47	4.10359e-45	Rho GTPase activating protein 9
Btk	127.475	-4.6799	0.325688	-14.3693	8.06492e-47	4.72782e-45	Bruton agammaglobulinemia tyrosine kinase
Cdkn1c	322.689	-2.48915	0.173585	-14.3396	1.23706e-46	7.22708e-45	cyclin-dependent kinase inhibitor 1C (P57)
Plxdc1	117.441	-4.62288	0.323138	-14.3062	2.00075e-46	1.16488e-44	plexin domain containing 1
Efhd2	786.466	-2.85109	0.199541	-14.2883	2.58892e-46	1.50219e-44	EF hand domain containing 2
Pacc1	486.874	-1.94787	0.136349	-14.2859	2.6775e-46	1.54832e-44	proton activated chloride channel 1
Snx20	110.331	-5.2504	0.367678	-14.2799	2.91984e-46	1.68276e-44	sorting nexin 20
Rps6ka1	259.495	-3.24648	0.227493	-14.2707	3.33293e-46	1.91436e-44	ribosomal protein S6 kinase polypeptide 1
Marcksl1	811.439	-3.53753	0.24793	-14.2683	3.44897e-46	1.97436e-44	MARCKS-like 1
Eps8	623.546	-2.7488	0.192934	-14.2474	4.65447e-46	2.65542e-44	epidermal growth factor receptor pathway substrate 8
Lyn	530.47	-2.4123	0.169318	-14.2471	4.66983e-46	2.65542e-44	LYN proto-oncogene, Src family tyrosine kinase
Selplg	118.068	-6.00458	0.421669	-14.24	5.17018e-46	2.93017e-44	selectin, platelet (p-selectin) ligand
H2-DMb1	119.968	-3.62138	0.254358	-14.2373	5.3762e-46	3.03684e-44	histocompatibility 2, class II, locus Mb1
Gpr153	231.807	-3.98641	0.281449	-14.1639	1.5327e-45	8.62916e-44	G protein-coupled receptor 153
Cnrip1	140.736	-3.42214	0.242107	-14.1348	2.31677e-45	1.30006e-43	cannabinoid receptor interacting protein 1
Vsig8	117.086	-5.14783	0.364662	-14.1167	2.99666e-45	1.67607e-43	V-set and immunoglobulin domain containing 8
Irgm1	260.36	-2.13616	0.151374	-14.1118	3.2126e-45	1.79097e-43	immunity-related GTPase family M member 1
Mical1	249.983	-2.77275	0.196665	-14.0989	3.85799e-45	2.14376e-43	microtubule associated monooxygenase, calponin and LIM domain containing 1
Slc7a7	180.763	-2.58324	0.18324	-14.0976	3.93138e-45	2.17745e-43	solute carrier family 7 (cationic amino acid transporter, y+ system), member 7
Tor4a	264.012	-2.8354	0.201297	-14.0857	4.65051e-45	2.56741e-43	torsin family 4, member A
Stat2	373.932	-1.95621	0.138964	-14.0772	5.24628e-45	2.88698e-43	signal transducer and activator of transcription 2
Inpp5d	365.206	-3.94697	0.280423	-14.075	5.40728e-45	2.966e-43	inositol polyphosphate-5-phosphatase D
Entpd1	159.074	-4.58317	0.327066	-14.013	1.29817e-44	7.09793e-43	ectonucleoside triphosphate diphosphohydrolase 1
Acvrl1	448.929	-2.2386	0.160447	-13.9523	3.04802e-44	1.66122e-42	activin A receptor, type II-like 1
Rcsd1	258.361	-2.42633	0.173984	-13.9457	3.34364e-44	1.81653e-42	RCSD domain containing 1
Uba7	169.203	-2.96702	0.212813	-13.9419	3.52578e-44	1.90941e-42	ubiquitin-like modifier activating enzyme 7
Cfh	1041.33	-3.17808	0.228141	-13.9303	4.14557e-44	2.23795e-42	complement component factor h
Rhoj	523.636	-2.50597	0.180119	-13.9128	5.2961e-44	2.85004e-42	ras homolog family member J
Otulinl	160.434	-4.16915	0.300079	-13.8935	6.93807e-44	3.7219e-42	OTU deubiquitinase with linear linkage specificity like
Mctp1	88.6045	-4.77068	0.343607	-13.8841	7.90714e-44	4.22846e-42	multiple C2 domains, transmembrane 1
Trp53i11	1885.94	-2.98208	0.214896	-13.8768	8.75491e-44	4.66719e-42	transformation related protein 53 inducible protein 11
Pdpn	906.873	-3.40822	0.245671	-13.8731	9.21646e-44	4.89793e-42	podoplanin
Lctl	1608.89	1.94644	0.140334	13.8701	9.6171e-44	5.09497e-42	lactase-like
Bst1	148.826	-5.29077	0.381504	-13.8682	9.87296e-44	5.21433e-42	bone marrow stromal cell antigen 1
Il1r1	542.981	-2.02057	0.145984	-13.8411	1.44064e-43	7.58513e-42	interleukin 1 receptor, type I
Ctla2b	143.899	-3.84774	0.278057	-13.838	1.50415e-43	7.89516e-42	cytotoxic T lymphocyte-associated protein 2 beta
Ap1s2	219.661	-2.82499	0.204198	-13.8345	1.57774e-43	8.25605e-42	adaptor-related protein complex 1, sigma 2 subunit
Tifab	152.998	-6.28822	0.454588	-13.8328	1.6168e-43	8.43453e-42	TRAF-interacting protein with forkhead-associated domain, family member B
Ubash3b	162.091	-4.74917	0.343655	-13.8196	1.94117e-43	1.00959e-41	ubiquitin associated and SH3 domain containing, B
Tmc8	100.483	-2.90712	0.211575	-13.7404	5.81548e-43	3.01539e-41	transmembrane channel-like gene family 8
C1s1	1862.02	-1.64724	0.120012	-13.7257	7.12793e-43	3.68471e-41	complement component 1, s subcomponent 1
Gfpt2	383.335	-2.62463	0.1913	-13.72	7.7083e-43	3.97269e-41	glutamine fructose-6-phosphate transaminase 2
Lgals9	799.849	-2.29376	0.167208	-13.718	7.92212e-43	4.07058e-41	lectin, galactose binding, soluble 9
S1pr2	232.395	-2.69928	0.19685	-13.7124	8.55831e-43	4.38427e-41	sphingosine-1-phosphate receptor 2
Irf7	222.119	-3.66626	0.268116	-13.6742	1.44823e-42	7.3968e-41	interferon regulatory factor 7
Cfb	2445.78	-3.33683	0.244042	-13.6732	1.46805e-42	7.47566e-41	complement factor B
H2-T23	840.004	-2.30804	0.169108	-13.6483	2.06532e-42	1.04858e-40	histocompatibility 2, T region locus 23
Ephx2	11857.3	2.02688	0.148796	13.6219	2.96628e-42	1.50154e-40	epoxide hydrolase 2, cytoplasmic
Mcoln2	110.501	-4.28001	0.314589	-13.6051	3.73539e-42	1.88527e-40	mucolipin 2
Sh3bgrl3	2356.75	-3.55874	0.26177	-13.5949	4.29116e-42	2.15938e-40	SH3 domain binding glutamic acid-rich protein-like 3
Il1rap	118.41	-2.5916	0.191005	-13.5682	6.18174e-42	3.1016e-40	interleukin 1 receptor accessory protein
Slc40a1	638.918	-3.68432	0.271558	-13.5674	6.25241e-42	3.12786e-40	solute carrier family 40 (iron-regulated transporter), member 1
Was	177.814	-4.6666	0.344321	-13.553	7.60079e-42	3.79128e-40	Wiskott-Aldrich syndrome
Grap	189.539	-2.57053	0.189845	-13.5401	9.06087e-42	4.5064e-40	GRB2-related adaptor protein
Zranb3	353.421	-3.65047	0.27004	-13.5183	1.22024e-41	6.05119e-40	zinc finger, RAN-binding domain containing 3
Rasgef1b	166.739	-3.29111	0.24353	-13.5142	1.2899e-41	6.37808e-40	RasGEF domain family, member 1B
Igfbp7	3887.51	-2.51781	0.186363	-13.5102	1.36148e-41	6.71254e-40	insulin-like growth factor binding protein 7
Themis2	100.435	-5.48461	0.40604	-13.5076	1.41115e-41	6.93743e-40	thymocyte selection associated family member 2
Man1c1	802.705	-1.96195	0.14533	-13.5	1.56387e-41	7.6661e-40	mannosidase, alpha, class 1C, member 1
Clec5a	103.867	-6.31609	0.469383	-13.4562	2.83267e-41	1.3846e-39	C-type lectin domain family 5, member a
Bmp2	157.458	-2.85196	0.212043	-13.4499	3.08105e-41	1.50171e-39	bone morphogenetic protein 2
Ube2l6	244.959	-2.32588	0.173045	-13.4409	3.48217e-41	1.69237e-39	ubiquitin-conjugating enzyme E2L 6
Junb	1937.94	-3.12437	0.232826	-13.4193	4.65802e-41	2.25742e-39	jun B proto-oncogene
Chpt1	16175.8	1.6038	0.119703	13.3982	6.19706e-41	2.99478e-39	choline phosphotransferase 1
Dok2	202.893	-4.10382	0.306564	-13.3865	7.25221e-41	3.49479e-39	docking protein 2
Arhgap10	405.175	-1.87426	0.140055	-13.3823	7.6736e-41	3.68743e-39	Rho GTPase activating protein 10
Tgfbr2	2313.97	-2.08203	0.155712	-13.371	8.93454e-41	4.2813e-39	transforming growth factor, beta receptor II
Gng2	656.169	-1.93424	0.144753	-13.3624	1.0034e-40	4.79468e-39	guanine nucleotide binding protein (G protein), gamma 2
Fcna	779.186	-7.1012	0.532105	-13.3455	1.25837e-40	5.99626e-39	ficolin A
Clu	842.97	-2.08493	0.156375	-13.3329	1.49005e-40	7.08046e-39	clusterin
Sipa1	725.173	-1.88068	0.141426	-13.298	2.37766e-40	1.12668e-38	signal-induced proliferation associated gene 1
Def6	145.171	-3.44746	0.259266	-13.297	2.40913e-40	1.13843e-38	differentially expressed in FDCP 6
Marchf1	108.745	-5.35025	0.403215	-13.269	3.50401e-40	1.65124e-38	membrane associated ring-CH-type finger 1
Nxn	362.371	-2.37988	0.179515	-13.2573	4.0947e-40	1.92429e-38	nucleoredoxin
P2rx7	201.986	-3.76086	0.283815	-13.2511	4.44821e-40	2.08467e-38	purinergic receptor P2X, ligand-gated ion channel, 7
Mgp	1168.34	-3.82998	0.289051	-13.2502	4.50117e-40	2.10371e-38	matrix Gla protein
Dock8	374.815	-2.58851	0.195431	-13.2451	4.81392e-40	2.24373e-38	dedicator of cytokinesis 8
Nab2	515.627	-1.68902	0.127524	-13.2447	4.83978e-40	2.24964e-38	Ngfi-A binding protein 2
Phgdh	4941.56	1.48269	0.112209	13.2137	7.31383e-40	3.3904e-38	3-phosphoglycerate dehydrogenase
Irag2	103.603	-5.50532	0.41725	-13.1943	9.4629e-40	4.37473e-38	inositol 1,4,5-triphosphate receptor associated 2
Ggta1	246.227	-2.44191	0.185099	-13.1924	9.69935e-40	4.47192e-38	glycoprotein galactosyltransferase alpha 1, 3
AB124611	126.319	-4.8487	0.367726	-13.1856	1.0619e-39	4.88273e-38	cDNA sequence AB124611
Metrnl	579.112	-2.74654	0.208342	-13.1829	1.10089e-39	5.04841e-38	meteorin, glial cell differentiation regulator-like
Nlgn2	331.114	-1.7855	0.135552	-13.1721	1.27016e-39	5.80902e-38	neuroligin 2
Rab8b	1081.04	-2.3786	0.180785	-13.1571	1.55019e-39	7.07078e-38	RAB8B, member RAS oncogene family
Xaf1	132.881	-2.77723	0.211582	-13.126	2.33637e-39	1.06283e-37	XIAP associated factor 1
Selenom	368.276	-2.27838	0.173634	-13.1217	2.47307e-39	1.12203e-37	selenoprotein M
Ahnak2	456.161	-2.69516	0.206203	-13.0704	4.85898e-39	2.19866e-37	AHNAK nucleoprotein 2
Ucp2	4507.13	-3.13913	0.240538	-13.0504	6.31836e-39	2.85145e-37	uncoupling protein 2 (mitochondrial, proton carrier)
Col3a1	23627.1	-3.21221	0.246239	-13.0451	6.77565e-39	3.04976e-37	collagen, type III, alpha 1
Psmb8	420.875	-3.02381	0.231805	-13.0446	6.82025e-39	3.06175e-37	proteasome (prosome, macropain) subunit, beta type 8 (large multifunctional peptidase 7)
Clip3	203.753	-2.30721	0.176925	-13.0406	7.18715e-39	3.218e-37	CAP-GLY domain containing linker protein 3
Phf11d	139.08	-2.94984	0.226555	-13.0204	9.3647e-39	4.182e-37	PHD finger protein 11D
Egr2	432	-3.74359	0.287956	-13.0006	1.21461e-38	5.40993e-37	early growth response 2
Cxcl16	339.59	-3.21966	0.2477	-12.9982	1.25209e-38	5.56236e-37	chemokine (C-X-C motif) ligand 16
Layn	210.946	-2.80817	0.21614	-12.9924	1.35158e-38	5.98875e-37	layilin
Ly86	160.311	-6.2868	0.484757	-12.969	1.83444e-38	8.1072e-37	lymphocyte antigen 86
Pitpnc1	397.821	-2.59049	0.200016	-12.9514	2.30714e-38	1.01699e-36	phosphatidylinositol transfer protein, cytoplasmic 1
Ankrd33b	129.791	-3.82602	0.295606	-12.9429	2.57561e-38	1.13241e-36	ankyrin repeat domain 33B
Ehd4	1497.42	-2.53616	0.196013	-12.9387	2.7211e-38	1.1933e-36	EH-domain containing 4
Dtx3	414.434	-1.4868	0.114959	-12.9333	2.92073e-38	1.27756e-36	deltex 3, E3 ubiquitin ligase
Zdhhc20	738.732	-1.50556	0.11647	-12.9266	3.18574e-38	1.38991e-36	zinc finger, DHHC domain containing 20
Atpaf2	1248.07	1.01554	0.0786887	12.9058	4.17423e-38	1.81653e-36	ATP synthase mitochondrial F1 complex assembly factor 2
Tnfsf12	228.725	-3.81357	0.295594	-12.9014	4.42032e-38	1.91874e-36	tumor necrosis factor (ligand) superfamily, member 12
Scara3	104.36	-3.7994	0.294532	-12.8998	4.5129e-38	1.95395e-36	scavenger receptor class A, member 3
Il10rb	846.204	-2.19636	0.170409	-12.8887	5.20939e-38	2.2498e-36	interleukin 10 receptor, beta
Tln1	5491.93	-0.997496	0.0774243	-12.8835	5.57564e-38	2.40189e-36	talin 1
Serpinb9b	130.979	-4.77111	0.370925	-12.8627	7.29613e-38	3.13513e-36	serine (or cysteine) peptidase inhibitor, clade B, member 9b
Gusb	1588.11	-1.83433	0.142712	-12.8533	8.23756e-38	3.53077e-36	glucuronidase, beta
Septin1	168.673	-2.99662	0.233429	-12.8374	1.01183e-37	4.32603e-36	septin 1
Lhfp	560.535	-1.37105	0.106832	-12.8337	1.06149e-37	4.527e-36	lipoma HMGIC fusion partner
Ccnd1	896.4	-1.9972	0.15587	-12.8133	1.3821e-37	5.87962e-36	cyclin D1
Nxpe5	237.824	-4.64344	0.362522	-12.8087	1.46586e-37	6.22042e-36	neurexophilin and PC-esterase domain family, member 5
Rab3il1	439.853	-3.48827	0.272364	-12.8074	1.49077e-37	6.31044e-36	RAB3A interacting protein (rabin3)-like 1
Fcgr2b	519.848	-7.20177	0.562418	-12.805	1.53676e-37	6.48899e-36	Fc receptor, IgG, low affinity IIb
Apobec3	116.865	-3.55718	0.278211	-12.7859	1.96551e-37	8.27894e-36	apolipoprotein B mRNA editing enzyme, catalytic polypeptide 3
Ctsa	5134.37	-1.75853	0.137659	-12.7746	2.27391e-37	9.55435e-36	cathepsin A
Mfap4	209.246	-3.58765	0.280921	-12.771	2.37946e-37	9.97329e-36	microfibrillar-associated protein 4
Dcstamp	84.9065	-6.04845	0.473928	-12.7624	2.65907e-37	1.11179e-35	dendrocyte expressed seven transmembrane protein
Il33	103.709	-4.02307	0.31528	-12.7603	2.73076e-37	1.13897e-35	interleukin 33
Cmtm7	223.517	-2.91551	0.229336	-12.7128	5.01792e-37	2.08782e-35	CKLF-like MARVEL transmembrane domain containing 7
Tmem45a	144.095	-3.41574	0.268745	-12.71	5.20574e-37	2.1607e-35	transmembrane protein 45a
Pycard	148.048	-4.60908	0.362648	-12.7095	5.23504e-37	2.16759e-35	PYD and CARD domain containing
Ifit1	124.777	-4.48763	0.353229	-12.7046	5.57581e-37	2.30309e-35	interferon-induced protein with tetratricopeptide repeats 1
Mtarc1	360.549	2.16758	0.17082	12.6892	6.78659e-37	2.79644e-35	mitochondrial amidoxime reducing component 1
Psap	62333.5	-1.51975	0.119858	-12.6795	7.67848e-37	3.15632e-35	prosaposin
Gstz1	5671.35	1.43319	0.113069	12.6754	8.09961e-37	3.32142e-35	glutathione transferase zeta 1 (maleylacetoacetate isomerase)
Arhgap45	325.563	-3.90591	0.308756	-12.6505	1.112e-36	4.54908e-35	Rho GTPase activating protein 45
Plxdc2	439.436	-2.35834	0.186703	-12.6315	1.41589e-36	5.77837e-35	plexin domain containing 2
Gpr137b	811.012	-1.86933	0.14832	-12.6034	2.02333e-36	8.23771e-35	G protein-coupled receptor 137B
Pilra	106.898	-6.6162	0.525997	-12.5784	2.77566e-36	1.12738e-34	paired immunoglobin-like type 2 receptor alpha
Plekhn1	78.4262	-3.79326	0.301704	-12.5728	2.98052e-36	1.20771e-34	pleckstrin homology domain containing, family N member 1
Ptafr	125.78	-4.81763	0.383323	-12.5681	3.16305e-36	1.27864e-34	platelet-activating factor receptor
B3gnt2	375.478	-1.82836	0.145568	-12.5602	3.49529e-36	1.4096e-34	UDP-GlcNAc:betaGal beta-1,3-N-acetylglucosaminyltransferase 2
Igtp	113.747	-2.36261	0.188332	-12.5449	4.23904e-36	1.70552e-34	interferon gamma induced GTPase
Adora1	657.37	1.49864	0.119562	12.5344	4.84145e-36	1.9433e-34	adenosine A1 receptor
Tmem273	75.4721	-3.36796	0.26896	-12.5222	5.64679e-36	2.26124e-34	transmembrane protein 273
Slc43a3	906.345	-1.49228	0.119192	-12.52	5.80546e-36	2.31933e-34	solute carrier family 43, member 3
P2rx3	187.96	1.87868	0.15026	12.5028	7.20311e-36	2.87098e-34	purinergic receptor P2X, ligand-gated ion channel, 3
Milr1	82.6077	-5.99478	0.479557	-12.5007	7.40397e-36	2.94416e-34	mast cell immunoglobulin like receptor 1
Samhd1	760.222	-2.1258	0.170098	-12.4975	7.69979e-36	3.05467e-34	SAM domain and HD domain, 1
Shfl	82.6629	-3.01998	0.242044	-12.477	9.97197e-36	3.94691e-34	shiftless antiviral inhibitor of ribosomal frameshifting
Tns3	1519.73	-1.42719	0.114575	-12.4564	1.29001e-35	5.09404e-34	tensin 3
Oas1a	83.8721	-5.40875	0.434618	-12.4448	1.49194e-35	5.87783e-34	2'-5' oligoadenylate synthetase 1A
H2-Q4	1344.27	-1.59337	0.128133	-12.4353	1.68201e-35	6.61137e-34	histocompatibility 2, Q region locus 4
Ifi205	85.3	-3.43656	0.277285	-12.3936	2.82968e-35	1.10969e-33	interferon activated gene 205
Arhgdib	597.007	-3.66238	0.296251	-12.3624	4.17369e-35	1.63301e-33	Rho, GDP dissociation inhibitor (GDI) beta
Pik3cg	146.822	-3.74362	0.30321	-12.3466	5.07929e-35	1.98278e-33	phosphatidylinositol-4,5-bisphosphate 3-kinase catalytic subunit gamma
Gas2l3	139.142	-2.6849	0.217525	-12.343	5.31683e-35	2.07077e-33	growth arrest-specific 2 like 3
Il10ra	113.3	-6.18844	0.501503	-12.3398	5.53133e-35	2.14941e-33	interleukin 10 receptor, alpha
Dgat2	36966.8	1.7408	0.14125	12.3243	6.70622e-35	2.60003e-33	diacylglycerol O-acyltransferase 2
Pdhb	5240.7	1.17565	0.0954567	12.316	7.42751e-35	2.87315e-33	pyruvate dehydrogenase (lipoamide) beta
Pira6	75.8279	-5.49091	0.446458	-12.2988	9.19074e-35	3.54717e-33	paired-Ig-like receptor A6
Ptger4	106.721	-4.4263	0.360102	-12.2918	1.0025e-34	3.86041e-33	prostaglandin E receptor 4 (subtype EP4)
Scd3	323.06	2.42464	0.197359	12.2854	1.08482e-34	4.16799e-33	stearoyl-coenzyme A desaturase 3
Tnfrsf11a	135.81	-4.5813	0.373283	-12.273	1.2648e-34	4.84857e-33	tumor necrosis factor receptor superfamily, member 11a, NFKB activator
Cd74	196.164	-3.81369	0.310796	-12.2707	1.30075e-34	4.97523e-33	CD74 antigen (invariant polypeptide of major histocompatibility complex, class II antigen-associated)
Pik3cd	180.095	-3.40009	0.277428	-12.2557	1.56535e-34	5.97389e-33	phosphatidylinositol-4,5-bisphosphate 3-kinase catalytic subunit delta
Adssl1	242.7	-2.79132	0.22836	-12.2234	2.33232e-34	8.88104e-33	adenylosuccinate synthetase like 1
Iigp1	165.446	-3.38214	0.277047	-12.2078	2.82367e-34	1.07281e-32	interferon inducible GTPase 1
Tbc1d9	290.628	-2.93579	0.240497	-12.2072	2.84562e-34	1.07874e-32	TBC1 domain family, member 9
Fam78b	302.586	-1.80588	0.147956	-12.2055	2.90428e-34	1.09854e-32	family with sequence similarity 78, member B
Ptp4a3	1535.76	-1.7719	0.145179	-12.205	2.9248e-34	1.10385e-32	protein tyrosine phosphatase 4a3
Parp8	95.3092	-2.61558	0.214381	-12.2006	3.0855e-34	1.16193e-32	poly (ADP-ribose) polymerase family, member 8
Pros1	772.432	-2.66598	0.219089	-12.1685	4.57535e-34	1.71918e-32	protein S (alpha)
Pla2g4a	211.596	-2.37485	0.195171	-12.1681	4.59777e-34	1.72381e-32	phospholipase A2, group IVA (cytosolic, calcium-dependent)
Gnb4	487.521	-2.33917	0.192386	-12.1588	5.15246e-34	1.92754e-32	guanine nucleotide binding protein (G protein), beta 4
Itga4	165.886	-4.27555	0.352133	-12.1418	6.33809e-34	2.3659e-32	integrin alpha 4
Trim30a	175.635	-3.01125	0.248337	-12.1257	7.72358e-34	2.87678e-32	tripartite motif-containing 30A
Eef1a2	272.531	-2.87613	0.237298	-12.1203	8.24329e-34	3.06367e-32	eukaryotic translation elongation factor 1 alpha 2
Fat3	97.8472	-4.18588	0.345528	-12.1145	8.85375e-34	3.28339e-32	FAT atypical cadherin 3
Kcnk6	109.979	-2.72102	0.224856	-12.1012	1.04113e-33	3.85263e-32	potassium inwardly-rectifying channel, subfamily K, member 6
Clec4n	404.214	-7.61221	0.629228	-12.0977	1.08616e-33	4.01055e-32	C-type lectin domain family 4, member n
Epb41l3	97.4834	-2.75546	0.22788	-12.0917	1.16856e-33	4.3055e-32	erythrocyte membrane protein band 4.1 like 3
Elmo1	341.501	-1.45113	0.120029	-12.0898	1.19546e-33	4.39512e-32	engulfment and cell motility 1
Dgkz	889.672	-1.41793	0.117465	-12.0711	1.50152e-33	5.50846e-32	diacylglycerol kinase zeta
Ch25h	96.0891	-4.7034	0.389771	-12.0671	1.5761e-33	5.76967e-32	cholesterol 25-hydroxylase
Arap1	978.716	-2.45996	0.203924	-12.0631	1.65407e-33	6.04215e-32	ArfGAP with RhoGAP domain, ankyrin repeat and PH domain 1
Gm8995	205.59	-3.6441	0.302161	-12.0601	1.71488e-33	6.25088e-32	predicted gene 8995
Abr	452.692	-2.12203	0.175979	-12.0584	1.75209e-33	6.37292e-32	active BCR-related gene
Ttyh3	860.444	-1.62033	0.134506	-12.0465	2.02256e-33	7.34102e-32	tweety family member 3
Fmnl1	213.433	-3.90341	0.32444	-12.0312	2.43567e-33	8.82168e-32	formin-like 1
Ms4a6c	133.376	-6.94874	0.577973	-12.0226	2.70324e-33	9.77003e-32	membrane-spanning 4-domains, subfamily A, member 6C
Tmem119	279.105	-1.73416	0.144338	-12.0145	2.98069e-33	1.075e-31	transmembrane protein 119
Iqgap2	196.085	-4.06987	0.338949	-12.0073	3.25178e-33	1.1703e-31	IQ motif containing GTPase activating protein 2
Sash3	87.4182	-5.43998	0.453302	-12.0008	3.51952e-33	1.26399e-31	SAM and SH3 domain containing 3
Tnfrsf26	81.1726	-3.6123	0.301388	-11.9855	4.23116e-33	1.51637e-31	tumor necrosis factor receptor superfamily, member 26
Slc38a1	208.719	-2.62436	0.218979	-11.9845	4.28282e-33	1.53167e-31	solute carrier family 38, member 1
Enpp1	57.1798	-3.80105	0.317372	-11.9766	4.71043e-33	1.68107e-31	ectonucleotide pyrophosphatase/phosphodiesterase 1
Retreg1	92.2214	-2.92206	0.24436	-11.958	5.89619e-33	2.09986e-31	reticulophagy regulator 1
Trerf1	103.893	-2.99931	0.250902	-11.9541	6.1803e-33	2.19645e-31	transcriptional regulating factor 1
Gla	629.697	-2.08178	0.174369	-11.9389	7.41534e-33	2.6299e-31	galactosidase, alpha
Sp110	141.921	-3.1092	0.260752	-11.924	8.87724e-33	3.14184e-31	Sp110 nuclear body protein
Id2	287.579	-2.56652	0.215299	-11.9207	9.23292e-33	3.26096e-31	inhibitor of DNA binding 2
Slfn8	72.991	-3.3268	0.279321	-11.9103	1.04602e-32	3.68678e-31	schlafen 8
Acer3	195.262	-1.82334	0.153273	-11.8961	1.24012e-32	4.36191e-31	alkaline ceramidase 3
Hmga2	73.2961	-4.23668	0.356167	-11.8952	1.25342e-32	4.39961e-31	high mobility group AT-hook 2
Npl	255.532	-3.54876	0.298787	-11.8772	1.55503e-32	5.44707e-31	N-acetylneuraminate pyruvate lyase
Plat	439.416	-3.4697	0.292217	-11.8737	1.62123e-32	5.66732e-31	plasminogen activator, tissue
Gna15	86.5302	-6.75784	0.569243	-11.8716	1.66213e-32	5.7984e-31	guanine nucleotide binding protein, alpha 15
Elk3	601.78	-2.28364	0.193054	-11.829	2.76453e-32	9.62451e-31	ELK3, member of ETS oncogene family
Fyn	667.455	-1.74238	0.147615	-11.8036	3.74159e-32	1.29996e-30	Fyn proto-oncogene
Tmem106a	896.229	-1.77529	0.151021	-11.7553	6.63345e-32	2.3e-30	transmembrane protein 106A
Slc28a2	90.1129	-4.16805	0.355516	-11.7239	9.6102e-32	3.32536e-30	solute carrier family 28 (sodium-coupled nucleoside transporter), member 2
Fcgr1	99.838	-7.12835	0.608302	-11.7184	1.02556e-31	3.5415e-30	Fc receptor, IgG, high affinity I
Cnn2	940.601	-1.39772	0.119409	-11.7053	1.19776e-31	4.1278e-30	calponin 2
Irgm2	193.972	-2.01073	0.171865	-11.6995	1.28253e-31	4.41103e-30	immunity-related GTPase family M member 2
Crip1	450.404	-3.20156	0.273811	-11.6926	1.39085e-31	4.77394e-30	cysteine-rich protein 1 (intestinal)
Ticam2	88.6648	-5.00247	0.428138	-11.6843	1.53425e-31	5.25558e-30	toll-like receptor adaptor molecule 2
Psd4	133.693	-3.52334	0.30207	-11.664	1.94783e-31	6.65892e-30	pleckstrin and Sec7 domain containing 4
Ehhadh	383.307	1.57113	0.134707	11.6633	1.96172e-31	6.69298e-30	enoyl-Coenzyme A, hydratase/3-hydroxyacyl Coenzyme A dehydrogenase
Ifi44	65.1658	-5.66063	0.485592	-11.6572	2.10888e-31	7.18072e-30	interferon-induced protein 44
Cygb	1011.14	-2.96742	0.254732	-11.6492	2.31722e-31	7.87438e-30	cytoglobin
Calca	150.489	-3.97245	0.34107	-11.647	2.37586e-31	8.05761e-30	calcitonin/calcitonin-related polypeptide, alpha
Slfn5	1070.55	-2.24709	0.192966	-11.645	2.43234e-31	8.23281e-30	schlafen 5
Cd83	95.8758	-4.78767	0.411316	-11.6399	2.58393e-31	8.72857e-30	CD83 antigen
Gch1	123.42	-2.17642	0.187305	-11.6197	3.27458e-31	1.10397e-29	GTP cyclohydrolase 1
Gcnt1	139.772	-2.90262	0.249908	-11.6148	3.46719e-31	1.1666e-29	glucosaminyl (N-acetyl) transferase 1, core 2
Dhdh	1628.55	1.32467	0.114165	11.6031	3.97627e-31	1.33526e-29	dihydrodiol dehydrogenase (dimeric)
Sdcbp	4274.89	-1.36091	0.117292	-11.6028	3.98859e-31	1.33677e-29	syndecan binding protein
Hhex	94.6675	-2.97327	0.256802	-11.5781	5.32289e-31	1.78045e-29	hematopoietically expressed homeobox
P2ry10b	54.6087	-3.83039	0.330891	-11.576	5.45398e-31	1.82073e-29	purinergic receptor P2Y, G-protein coupled 10B
Hmga1	1961.46	-1.42806	0.12343	-11.5698	5.86333e-31	1.95357e-29	high mobility group AT-hook 1
Elf4	264.625	-2.19683	0.18992	-11.5671	6.04721e-31	2.0109e-29	E74-like factor 4 (ets domain transcription factor)
Hadhb	5481.04	1.02595	0.0887414	11.5611	6.4862e-31	2.15269e-29	hydroxyacyl-CoA dehydrogenase trifunctional multienzyme complex subunit beta
Akr1b8	916.418	-2.5064	0.217144	-11.5426	8.04869e-31	2.66607e-29	aldo-keto reductase family 1, member B8
Cd38	328.096	-2.31423	0.200543	-11.5399	8.30615e-31	2.74602e-29	CD38 antigen
Me1	10529	1.80458	0.156398	11.5384	8.45157e-31	2.78869e-29	malic enzyme 1, NADP(+)-dependent, cytosolic
Il3ra	396.054	-2.20768	0.191363	-11.5366	8.62218e-31	2.83949e-29	interleukin 3 receptor, alpha chain
Lpcat2	96.5499	-5.33114	0.462422	-11.5287	9.453e-31	3.10711e-29	lysophosphatidylcholine acyltransferase 2
Olfml3	331.263	-3.88242	0.337187	-11.5141	1.11987e-30	3.67382e-29	olfactomedin-like 3
Aldh1a2	321.608	-2.96778	0.257769	-11.5133	1.13043e-30	3.70134e-29	aldehyde dehydrogenase family 1, subfamily A2
Nox4	96.9922	-3.11478	0.270693	-11.5067	1.22022e-30	3.98769e-29	NADPH oxidase 4
Panx1	194.897	-2.79599	0.243388	-11.4878	1.51885e-30	4.95411e-29	pannexin 1
B430306N03Rik	109.395	-4.54988	0.396861	-11.4647	1.98526e-30	6.46307e-29	RIKEN cDNA B430306N03 gene
Csf2rb2	275.257	-3.75918	0.328346	-11.4488	2.38344e-30	7.74459e-29	colony stimulating factor 2 receptor, beta 2, low-affinity (granulocyte-macrophage)
Taok3	583.601	-1.48695	0.12993	-11.4443	2.51197e-30	8.14669e-29	TAO kinase 3
Gm20056	83.3525	-2.9869	0.26108	-11.4406	2.6219e-30	8.48708e-29	predicted gene, 20056
St3gal1	606.659	-1.9347	0.169522	-11.4127	3.61436e-30	1.16775e-28	ST3 beta-galactoside alpha-2,3-sialyltransferase 1
Arhgap6	148.459	-2.87976	0.25236	-11.4113	3.67163e-30	1.18401e-28	Rho GTPase activating protein 6
Mdk	201.822	-2.66875	0.234346	-11.3881	4.79487e-30	1.54332e-28	midkine
Adgrg6	78.0976	-3.03295	0.267099	-11.3551	6.99247e-30	2.24641e-28	adhesion G protein-coupled receptor G6
Cd248	674.836	-3.39272	0.298811	-11.3541	7.07966e-30	2.27015e-28	CD248 antigen, endosialin
Yap1	2117.16	1.02502	0.0903152	11.3494	7.4675e-30	2.39002e-28	yes-associated protein 1
Pid1	402.415	-2.17917	0.192101	-11.3439	7.95065e-30	2.53989e-28	phosphotyrosine interaction domain containing 1
Prdx4	312.453	-1.39106	0.122656	-11.3412	8.20415e-30	2.61598e-28	peroxiredoxin 4
Slc9a9	159.432	-4.37579	0.386057	-11.3346	8.84634e-30	2.81548e-28	solute carrier family 9 (sodium/hydrogen exchanger), member 9
Dennd1c	87.0313	-4.70636	0.415513	-11.3266	9.68766e-30	3.0775e-28	DENN/MADD domain containing 1C
Ccn4	116.941	-3.13308	0.27673	-11.3218	1.02334e-29	3.24482e-28	cellular communication network factor 4
Cd200	294.258	-1.89186	0.167156	-11.318	1.06935e-29	3.38441e-28	CD200 antigen
Scd2	10042.4	2.25357	0.199367	11.3036	1.25877e-29	3.97655e-28	stearoyl-Coenzyme A desaturase 2
C5ar2	67.4398	-5.4031	0.478341	-11.2955	1.38108e-29	4.35487e-28	complement component 5a receptor 2
Aldh1a1	1962.44	1.34177	0.118873	11.2874	1.51428e-29	4.76606e-28	aldehyde dehydrogenase family 1, subfamily A1
Ccl7	416.872	-3.7783	0.334786	-11.2857	1.54365e-29	4.84955e-28	chemokine (C-C motif) ligand 7
Maoa	7741.07	1.92856	0.171318	11.2571	2.13561e-29	6.69693e-28	monoamine oxidase A
Mdfi	87.4249	-2.64623	0.235175	-11.2522	2.25913e-29	7.07128e-28	MyoD family inhibitor
Ceacam1	59.0121	-3.11032	0.276729	-11.2396	2.60551e-29	8.14054e-28	carcinoembryonic antigen-related cell adhesion molecule 1
Sla	82.301	-4.81563	0.428653	-11.2343	2.76549e-29	8.62459e-28	src-like adaptor
Npy	98.1451	-5.41317	0.483045	-11.2064	3.79505e-29	1.18138e-27	neuropeptide Y
Tm4sf19	51.5639	-4.24387	0.378996	-11.1977	4.18649e-29	1.30086e-27	transmembrane 4 L six family member 19
Itih4	922.097	-2.53655	0.226704	-11.1889	4.6237e-29	1.4341e-27	inter alpha-trypsin inhibitor, heavy chain 4
Gprc5c	132.542	-2.0997	0.187903	-11.1744	5.44264e-29	1.68505e-27	G protein-coupled receptor, family C, group 5, member C
Scarf2	411.133	-2.15389	0.192893	-11.1663	5.96282e-29	1.84275e-27	scavenger receptor class F, member 2
Bcl2a1d	73.9072	-6.27251	0.562522	-11.1507	7.10492e-29	2.19173e-27	B cell leukemia/lymphoma 2 related protein A1d
Adgre1	905.037	-4.88483	0.43827	-11.1457	7.51372e-29	2.31366e-27	adhesion G protein-coupled receptor E1
Daglb	649.831	-1.43161	0.1285	-11.141	7.92408e-29	2.43562e-27	diacylglycerol lipase, beta
Tlr7	75.4298	-6.52709	0.585892	-11.1404	7.97219e-29	2.446e-27	toll-like receptor 7
Ctsh	900.7	-2.26481	0.203343	-11.1379	8.20348e-29	2.51244e-27	cathepsin H
Dok3	104.025	-4.79896	0.431364	-11.1251	9.47152e-29	2.8956e-27	docking protein 3
Prkd1	431.464	1.41966	0.127668	11.1199	1.00383e-28	3.0634e-27	protein kinase D1
Flrt2	660.14	-2.08887	0.188024	-11.1096	1.12702e-28	3.43319e-27	fibronectin leucine rich transmembrane protein 2
Isyna1	466.113	-2.76857	0.24931	-11.1049	1.18719e-28	3.61005e-27	myo-inositol 1-phosphate synthase A1
Mfhas1	379.246	-1.84546	0.166333	-11.095	1.32693e-28	4.02778e-27	malignant fibrous histiocytoma amplified sequence 1
Ttc9	100.084	-2.69836	0.243273	-11.0919	1.37367e-28	4.16225e-27	tetratricopeptide repeat domain 9
Nrep	404.569	-2.37286	0.214047	-11.0857	1.47213e-28	4.45266e-27	neuronal regeneration related protein
Arl4c	279.464	-2.24669	0.202749	-11.0812	1.54846e-28	4.67525e-27	ADP-ribosylation factor-like 4C
Pcolce	1290.08	-2.51466	0.227029	-11.0764	1.63336e-28	4.92289e-27	procollagen C-endopeptidase enhancer protein
Aim2	57.5944	-4.61319	0.416649	-11.0721	1.71287e-28	5.15343e-27	absent in melanoma 2
Fli1	217.14	-2.289	0.206783	-11.0696	1.76222e-28	5.29254e-27	Friend leukemia integration 1
Thy1	368.888	-3.86062	0.348943	-11.0637	1.88077e-28	5.63868e-27	thymus cell antigen 1, theta
Dgat1	2761.25	1.02555	0.0927345	11.059	1.9821e-28	5.93205e-27	diacylglycerol O-acyltransferase 1
Dhx58	100.529	-2.14609	0.194196	-11.0512	2.16421e-28	6.46573e-27	DEXH (Asp-Glu-X-His) box polypeptide 58
Tuba4a	603.907	1.32389	0.119841	11.047	2.26628e-28	6.75883e-27	tubulin, alpha 4A
Mcm6	261.89	-1.99076	0.180253	-11.0442	2.33828e-28	6.96138e-27	minichromosome maintenance complex component 6
Col14a1	275.453	-3.00415	0.272056	-11.0424	2.3857e-28	7.09019e-27	collagen, type XIV, alpha 1
Mcm3	236.196	-1.50814	0.136679	-11.0342	2.61398e-28	7.75512e-27	minichromosome maintenance complex component 3
Ugcg	505.549	-1.32429	0.120113	-11.0254	2.88255e-28	8.53707e-27	UDP-glucose ceramide glucosyltransferase
Rasal3	48.8542	-4.89248	0.443951	-11.0203	3.04979e-28	9.01671e-27	RAS protein activator like 3
Galnt7	174.682	-2.24264	0.203729	-11.008	3.49831e-28	1.03249e-26	polypeptide N-acetylgalactosaminyltransferase 7
Agpat2	8429.68	1.54064	0.140003	11.0044	3.64125e-28	1.07282e-26	1-acylglycerol-3-phosphate O-acyltransferase 2 (lysophosphatidic acid acyltransferase, beta)
Gpm6b	241.91	-2.66957	0.242707	-10.9991	3.85825e-28	1.13479e-26	glycoprotein m6b
Smtn	790.789	-1.88173	0.171085	-10.9988	3.87362e-28	1.13735e-26	smoothelin
Pdlim4	187.147	-3.53219	0.321445	-10.9885	4.34232e-28	1.27278e-26	PDZ and LIM domain 4
Cxcl5	74.166	-6.25194	0.569279	-10.9822	4.65455e-28	1.36195e-26	chemokine (C-X-C motif) ligand 5
Loxl2	786.292	-2.18257	0.198995	-10.9679	5.45047e-28	1.59212e-26	lysyl oxidase-like 2
Aldh4a1	1378.41	1.37055	0.124994	10.9649	5.63607e-28	1.64352e-26	aldehyde dehydrogenase 4 family, member A1
Itpr3	137.403	-2.51504	0.229447	-10.9613	5.86514e-28	1.7074e-26	inositol 1,4,5-triphosphate receptor 3
Rbm38	601.013	1.73611	0.158538	10.9507	6.59e-28	1.91514e-26	RNA binding motif protein 38
Pip5k1c	1083.08	-1.79703	0.164142	-10.948	6.78945e-28	1.96975e-26	phosphatidylinositol-4-phosphate 5-kinase, type 1 gamma
Ikzf1	135.387	-4.33928	0.396855	-10.9342	7.91075e-28	2.28913e-26	IKAROS family zinc finger 1
Gng11	339.781	-2.4915	0.227865	-10.9341	7.91716e-28	2.28913e-26	guanine nucleotide binding protein (G protein), gamma 11
Ddit4	756.389	-2.18157	0.199593	-10.9301	8.27853e-28	2.38957e-26	DNA-damage-inducible transcript 4
Crmp1	81.1884	-3.05827	0.279928	-10.9252	8.73192e-28	2.51618e-26	collapsin response mediator protein 1
Creg2	51.5643	-4.72933	0.433357	-10.9132	9.96297e-28	2.86608e-26	cellular repressor of E1A-stimulated genes 2
Tlr1	80.6992	-5.27627	0.484287	-10.8949	1.21873e-27	3.50007e-26	toll-like receptor 1
F13a1	953.052	-7.52756	0.69108	-10.8925	1.252e-27	3.58956e-26	coagulation factor XIII, A1 subunit
Mt3	62.1793	-6.32408	0.580857	-10.8875	1.32229e-27	3.78472e-26	metallothionein 3
Susd3	59.0481	-5.35393	0.49186	-10.8851	1.35779e-27	3.87982e-26	sushi domain containing 3
Fcgr4	51.824	-3.80143	0.349285	-10.8835	1.38193e-27	3.94221e-26	Fc receptor, IgG, low affinity IV
Padi2	46.5029	-4.95366	0.455672	-10.8711	1.58272e-27	4.50746e-26	peptidyl arginine deiminase, type II
S100a4	191.525	-3.24445	0.298775	-10.8592	1.80407e-27	5.12929e-26	S100 calcium binding protein A4
Myd88	551.618	-1.37951	0.127059	-10.8573	1.84189e-27	5.2281e-26	myeloid differentiation primary response gene 88
Nckap5l	264.314	-1.77228	0.163246	-10.8565	1.8568e-27	5.26164e-26	NCK-associated protein 5-like
Ptpro	72.2095	-6.04233	0.556622	-10.8554	1.88062e-27	5.32033e-26	protein tyrosine phosphatase, receptor type, O
Cd86	68.9474	-5.98288	0.551165	-10.855	1.88879e-27	5.33457e-26	CD86 antigen
Bicd2	2669.84	1.06805	0.0984039	10.8537	1.91501e-27	5.39971e-26	BICD cargo adaptor 2
Tmem176b	1605.76	-1.53715	0.141628	-10.8535	1.91994e-27	5.40466e-26	transmembrane protein 176B
Wfdc21	313.898	-3.0086	0.278104	-10.8183	2.82109e-27	7.92834e-26	WAP four-disulfide core domain 21
Septin9	1862.66	-1.81332	0.167672	-10.8147	2.93409e-27	8.23235e-26	septin 9
H2-M3	92.52	-2.36883	0.219398	-10.7969	3.55849e-27	9.96786e-26	histocompatibility 2, M region locus 3
A530064D06Rik	78.9918	-5.77735	0.535325	-10.7922	3.74584e-27	1.04755e-25	RIKEN cDNA A530064D06 gene
Fam20a	74.6014	-3.02035	0.27997	-10.7881	3.91835e-27	1.09399e-25	FAM20A, golgi associated secretory pathway pseudokinase
Pi16	75.3918	-4.99111	0.462833	-10.7838	4.10462e-27	1.14413e-25	peptidase inhibitor 16
Insig1	10782.8	1.61857	0.150241	10.7731	4.61204e-27	1.28347e-25	insulin induced gene 1
Slc66a2	312.303	-1.33015	0.123541	-10.7669	4.93401e-27	1.37084e-25	solute carrier family 66 member 2
Slamf9	49.4527	-4.49137	0.4175	-10.7578	5.44753e-27	1.51105e-25	SLAM family member 9
Slc2a4	2025.97	1.64209	0.15268	10.7551	5.60766e-27	1.55294e-25	solute carrier family 2 (facilitated glucose transporter), member 4
Tpd52	803.413	-2.51738	0.234075	-10.7546	5.63792e-27	1.55879e-25	tumor protein D52
Lrrc39	713.271	1.33193	0.123998	10.7416	6.49241e-27	1.79214e-25	leucine rich repeat containing 39
Fcrls	297.278	-7.32297	0.681767	-10.7412	6.52144e-27	1.79724e-25	Fc receptor-like S, scavenger receptor
Tmem165	1026.54	-1.32589	0.123467	-10.7388	6.68741e-27	1.84001e-25	transmembrane protein 165
Arhgef25	195.509	-1.77179	0.165148	-10.7285	7.4795e-27	2.05463e-25	Rho guanine nucleotide exchange factor (GEF) 25
Synpo	447.631	-2.67415	0.249337	-10.7251	7.76277e-27	2.12902e-25	synaptopodin
Vldlr	1604.46	1.54578	0.144477	10.6991	1.02731e-26	2.81298e-25	very low density lipoprotein receptor
Pak1	210.505	-2.43318	0.227569	-10.6921	1.10879e-26	3.03122e-25	p21 (RAC1) activated kinase 1
Lrrk1	312.27	-1.93225	0.180873	-10.6829	1.22359e-26	3.33781e-25	leucine-rich repeat kinase 1
AI467606	54.1328	-4.0777	0.381706	-10.6828	1.22485e-26	3.33781e-25	expressed sequence AI467606
Pf4	302.704	-6.01956	0.563603	-10.6805	1.25604e-26	3.41736e-25	platelet factor 4
Ly6e	1558.83	-1.78697	0.167559	-10.6647	1.48886e-26	4.04434e-25	lymphocyte antigen 6 complex, locus E
Ankrd23	323.657	1.81191	0.169942	10.6619	1.5336e-26	4.15924e-25	ankyrin repeat domain 23
Gpr65	65.6054	-6.32072	0.593362	-10.6524	1.69949e-26	4.60184e-25	G-protein coupled receptor 65
Lpar1	111.416	-3.22693	0.303032	-10.6488	1.76581e-26	4.77386e-25	lysophosphatidic acid receptor 1
Lss	1078.61	1.53488	0.14417	10.6463	1.81372e-26	4.89562e-25	lanosterol synthase
Anxa8	156.251	-3.5442	0.333059	-10.6413	1.9136e-26	5.15706e-25	annexin A8
Il21r	159.346	-7.06564	0.664101	-10.6394	1.95374e-26	5.25692e-25	interleukin 21 receptor
Vav3	148.632	-2.79382	0.262826	-10.63	2.16207e-26	5.80831e-25	vav 3 oncogene
H2-Ab1	58.7285	-5.78935	0.544831	-10.626	2.25696e-26	6.0537e-25	histocompatibility 2, class II antigen A, beta 1
Creg1	2924.71	-1.57404	0.148275	-10.6157	2.51935e-26	6.74687e-25	cellular repressor of E1A-stimulated genes 1
Grina	12861.1	1.10823	0.104428	10.6124	2.60989e-26	6.9784e-25	glutamate receptor, ionotropic, N-methyl D-aspartate-associated protein 1 (glutamate binding)
Abca9	203.569	-3.18957	0.300598	-10.6107	2.65637e-26	7.09156e-25	ATP-binding cassette, sub-family A (ABC1), member 9
Rinl	124.461	-2.11985	0.199848	-10.6073	2.75582e-26	7.34556e-25	Ras and Rab interactor-like
Ptprd	590.408	1.3395	0.126363	10.6004	2.96551e-26	7.89215e-25	protein tyrosine phosphatase, receptor type, D
Tgfb1i1	420.823	-1.53819	0.145315	-10.5852	3.49123e-26	9.27677e-25	transforming growth factor beta 1 induced transcript 1
Chl1	66.4632	-4.74992	0.449044	-10.5778	3.7753e-26	1.0016e-24	cell adhesion molecule L1-like
Cp	1083.32	-1.41032	0.133388	-10.573	3.97506e-26	1.05296e-24	ceruloplasmin
Ptger3	527.387	2.12785	0.20131	10.57	4.10489e-26	1.08566e-24	prostaglandin E receptor 3 (subtype EP3)
Glipr2	156.071	-2.54057	0.240513	-10.5631	4.41629e-26	1.16621e-24	GLI pathogenesis-related 2
Fscn1	2794.19	-2.2821	0.216317	-10.5498	5.08983e-26	1.342e-24	fascin actin-bundling protein 1
Cachd1	790.847	1.43499	0.136137	10.5408	5.60142e-26	1.47461e-24	cache domain containing 1
Fasn	14821	2.5323	0.240365	10.5352	5.94266e-26	1.56203e-24	fatty acid synthase
Ms4a14	83.1423	-6.75908	0.642347	-10.5225	6.80575e-26	1.78614e-24	membrane-spanning 4-domains, subfamily A, member 14
Entpd2	409.601	-2.00237	0.190309	-10.5217	6.86357e-26	1.79855e-24	ectonucleoside triphosphate diphosphohydrolase 2
Mmp23	155.504	-2.6241	0.249563	-10.5148	7.38318e-26	1.93174e-24	matrix metallopeptidase 23
Fam78a	58.4033	-3.36438	0.320106	-10.5102	7.75226e-26	2.0252e-24	family with sequence similarity 78, member A
Rab31	708.078	-2.02841	0.193168	-10.5008	8.56841e-26	2.23499e-24	RAB31, member RAS oncogene family
Cd22	71.5521	-7.36657	0.702023	-10.4933	9.26869e-26	2.41396e-24	CD22 antigen
Sc5d	2218.36	1.69218	0.161358	10.4871	9.90192e-26	2.57495e-24	sterol-C5-desaturase
Mfap2	90.8289	-2.92909	0.279481	-10.4805	1.06201e-25	2.75751e-24	microfibrillar-associated protein 2
Slfn10-ps	49.1885	-4.54527	0.434101	-10.4705	1.17979e-25	3.05868e-24	schlafen 10, pseudogene
Fkbp10	426.47	-2.3834	0.227646	-10.4698	1.18956e-25	3.07931e-24	FK506 binding protein 10
Crlf2	829.845	-1.50661	0.143925	-10.4681	1.21081e-25	3.12958e-24	cytokine receptor-like factor 2
Aif1	74.9256	-6.18426	0.590909	-10.4657	1.24197e-25	3.20525e-24	allograft inflammatory factor 1
Ighg2c	105.279	3.66329	0.350106	10.4634	1.27237e-25	3.27876e-24	immunoglobulin heavy constant gamma 2C
Sh3bp1	147.482	-3.14787	0.300974	-10.459	1.33317e-25	3.43025e-24	SH3-domain binding protein 1
Pgm2	236.86	-1.49744	0.143183	-10.4583	1.34304e-25	3.45045e-24	phosphoglucomutase 2
Lyz1	115.64	-4.83928	0.462845	-10.4555	1.38265e-25	3.54686e-24	lysozyme 1
Tmem229b	119.499	-2.49336	0.238548	-10.4522	1.43111e-25	3.66566e-24	transmembrane protein 229B
Samd9l	393.201	-1.47381	0.141044	-10.4493	1.47683e-25	3.77711e-24	sterile alpha motif domain containing 9-like
Naip2	111.17	-3.34124	0.319773	-10.4488	1.48397e-25	3.78967e-24	NLR family, apoptosis inhibitory protein 2
Stxbp1	374.191	-1.33875	0.128181	-10.4442	1.55696e-25	3.97014e-24	syntaxin binding protein 1
Aox1	1813.7	1.47098	0.140922	10.4383	1.65832e-25	4.22229e-24	aldehyde oxidase 1
Agtrap	466.106	-1.35844	0.130322	-10.4238	1.93108e-25	4.90943e-24	angiotensin II, type I receptor-associated protein
Matk	77.5277	-3.41132	0.327294	-10.4228	1.95127e-25	4.95338e-24	megakaryocyte-associated tyrosine kinase
Spon2	92.3875	-3.55687	0.341419	-10.4179	2.05407e-25	5.2066e-24	spondin 2, extracellular matrix protein
Tnfaip6	96.1487	-3.42744	0.329053	-10.4161	2.09427e-25	5.30062e-24	tumor necrosis factor alpha induced protein 6
Tpbgl	92.036	-2.16058	0.207661	-10.4044	2.36865e-25	5.9862e-24	trophoblast glycoprotein-like
Bmp1	1679.33	-2.29574	0.22068	-10.403	2.40139e-25	6.05996e-24	bone morphogenetic protein 1
Myo7a	357.673	-2.62087	0.251994	-10.4005	2.46591e-25	6.21358e-24	myosin VIIA
Arhgef10l	176.411	-2.4222	0.232957	-10.3976	2.54191e-25	6.39564e-24	Rho guanine nucleotide exchange factor (GEF) 10-like
Iqgap1	3403.08	-1.24267	0.119542	-10.3953	2.60577e-25	6.54667e-24	IQ motif containing GTPase activating protein 1
Nabp1	3519.27	1.65744	0.159448	10.3949	2.61629e-25	6.56342e-24	nucleic acid binding protein 1
Nfkbie	142.65	-2.74549	0.264342	-10.3861	2.86842e-25	7.18537e-24	nuclear factor of kappa light polypeptide gene enhancer in B cells inhibitor, epsilon
Usp18	52.3683	-3.27694	0.31552	-10.3858	2.87619e-25	7.19428e-24	ubiquitin specific peptidase 18
Ptprj	316.223	-2.43998	0.235006	-10.3826	2.9751e-25	7.43077e-24	protein tyrosine phosphatase, receptor type, J
Mgat4a	206.108	-1.82086	0.175413	-10.3804	3.04411e-25	7.59202e-24	mannoside acetylglucosaminyltransferase 4, isoenzyme A
Plscr1	141.005	-2.04045	0.196702	-10.3733	3.28044e-25	8.1695e-24	phospholipid scramblase 1
Mical2	484.885	-1.34885	0.130133	-10.3652	3.57096e-25	8.88003e-24	microtubule associated monooxygenase, calponin and LIM domain containing 2
Nes	1553.66	-2.42504	0.233971	-10.3647	3.5887e-25	8.91116e-24	nestin
Bex3	140.248	-2.36975	0.228708	-10.3614	3.71385e-25	9.20852e-24	brain expressed X-linked 3
Hic1	390.404	-2.77969	0.268314	-10.3598	3.77595e-25	9.3489e-24	hypermethylated in cancer 1
Colec12	785.5	-1.53535	0.148237	-10.3574	3.87386e-25	9.57742e-24	collectin sub-family member 12
Loxl3	89.2575	-2.73966	0.264695	-10.3502	4.17413e-25	1.03048e-23	lysyl oxidase-like 3
Cidec	39403.5	1.02237	0.0988351	10.3442	4.44684e-25	1.09622e-23	cell death-inducing DFFA-like effector c
Glis2	162.217	-1.78313	0.172456	-10.3397	4.66189e-25	1.14758e-23	GLIS family zinc finger 2
Lat	45.3323	-3.60808	0.349353	-10.3279	5.27029e-25	1.29547e-23	linker for activation of T cells
Tifa	109.262	-2.93427	0.284158	-10.3262	5.36549e-25	1.31698e-23	TRAF-interacting protein with forkhead-associated domain
Rtn1	106.32	-2.51445	0.243694	-10.3181	5.83689e-25	1.43063e-23	reticulon 1
Ssbp4	679.559	-1.90993	0.185163	-10.3148	6.04007e-25	1.4783e-23	single stranded DNA binding protein 4
Ier3	412.273	-2.2518	0.21841	-10.31	6.35115e-25	1.55221e-23	immediate early response 3
Axl	804.227	-1.74621	0.169422	-10.3069	6.55916e-25	1.60075e-23	AXL receptor tyrosine kinase
Ccdc3	2097.15	2.22743	0.216222	10.3016	6.93279e-25	1.68952e-23	coiled-coil domain containing 3
Tubb5	1665.43	-0.915981	0.0889185	-10.3014	6.94751e-25	1.69069e-23	tubulin, beta 5 class I
Igf1	2376.89	-2.15707	0.209401	-10.3011	6.96483e-25	1.69249e-23	insulin-like growth factor 1
Slc37a2	368.595	-2.20191	0.213815	-10.2982	7.18074e-25	1.74248e-23	solute carrier family 37 (glycerol-3-phosphate transporter), member 2
Gyg	3399.22	0.916493	0.0890643	10.2902	7.79848e-25	1.88969e-23	glycogenin
P2rx4	942.592	-1.44967	0.141104	-10.2737	9.25649e-25	2.23981e-23	purinergic receptor P2X, ligand-gated ion channel 4
Lpin1	5168.26	1.41644	0.137906	10.2711	9.51258e-25	2.29851e-23	lipin 1
Stard8	320.091	-3.0567	0.297628	-10.2702	9.60073e-25	2.31653e-23	START domain containing 8
As3mt	89.3801	-2.07579	0.202211	-10.2654	1.00853e-24	2.43001e-23	arsenite methyltransferase
Dapk2	184.757	-2.46344	0.239985	-10.265	1.01333e-24	2.43814e-23	death-associated protein kinase 2
Naip5	45.5761	-5.31189	0.517519	-10.2642	1.02216e-24	2.45591e-23	NLR family, apoptosis inhibitory protein 5
A4galt	104.163	-2.96794	0.28924	-10.2611	1.05446e-24	2.52996e-23	alpha 1,4-galactosyltransferase
Ankrd37	46.5325	-3.43147	0.334459	-10.2598	1.06965e-24	2.56281e-23	ankyrin repeat domain 37
4930503L19Rik	132.399	-1.6523	0.161052	-10.2594	1.0735e-24	2.56841e-23	RIKEN cDNA 4930503L19 gene
C2	503.218	-1.04596	0.101966	-10.2579	1.09078e-24	2.60612e-23	complement component 2 (within H-2S)
Cacnb3	164.18	-1.82841	0.178366	-10.2509	1.1725e-24	2.79745e-23	calcium channel, voltage-dependent, beta 3 subunit
Card9	100.007	-3.65805	0.356916	-10.249	1.19516e-24	2.84752e-23	caspase recruitment domain family, member 9
Flvcr1	192.926	-1.57161	0.153371	-10.2471	1.21911e-24	2.90053e-23	feline leukemia virus subgroup C cellular receptor 1
Sdc1	347.125	-2.52361	0.246602	-10.2335	1.40304e-24	3.33348e-23	syndecan 1
Clec4a3	64.8673	-5.15155	0.503431	-10.2329	1.41233e-24	3.35089e-23	C-type lectin domain family 4, member a3
Oas2	59.6424	-7.19475	0.703201	-10.2314	1.43375e-24	3.397e-23	2'-5' oligoadenylate synthetase 2
Itga9	348.492	-2.59207	0.25348	-10.2259	1.51781e-24	3.59116e-23	integrin alpha 9
Abhd8	158.568	-1.60872	0.157363	-10.223	1.56484e-24	3.69731e-23	abhydrolase domain containing 8
Mcub	183.734	-2.59484	0.254132	-10.2106	1.77769e-24	4.19441e-23	mitochondrial calcium uniporter dominant negative beta subunit
Fap	100.028	-2.75194	0.26973	-10.2026	1.93113e-24	4.55016e-23	fibroblast activation protein
Srpx	180.73	-3.17644	0.311582	-10.1946	2.09689e-24	4.9339e-23	sushi-repeat-containing protein
Hp	56642.6	-2.32851	0.228479	-10.1914	2.16723e-24	5.09239e-23	haptoglobin
Tmsb10	4776.41	-2.53305	0.248569	-10.1905	2.18604e-24	5.12953e-23	thymosin, beta 10
Cd80	40.8175	-4.75145	0.466453	-10.1863	2.28225e-24	5.34793e-23	CD80 antigen
Cd5l	51.4107	-5.13028	0.505412	-10.1507	3.29061e-24	7.70022e-23	CD5 antigen-like
Lrrn2	99.3825	-2.891	0.284878	-10.1482	3.37537e-24	7.88773e-23	leucine rich repeat protein 2, neuronal
Ndufs1	2060.61	1.10502	0.108929	10.1444	3.50805e-24	8.18656e-23	NADH:ubiquinone oxidoreductase core subunit S1
Rgs10	234.898	-3.04307	0.300088	-10.1406	3.64865e-24	8.50305e-23	regulator of G-protein signalling 10
Prkaa2	586.213	2.07966	0.205089	10.1403	3.66018e-24	8.51827e-23	protein kinase, AMP-activated, alpha 2 catalytic subunit
Mcm5	108.833	-2.08353	0.205497	-10.139	3.70949e-24	8.62128e-23	minichromosome maintenance complex component 5
Rhoq	3659.13	1.01752	0.100423	10.1324	3.96753e-24	9.20844e-23	ras homolog family member Q
Ednrb	1404.28	-2.41839	0.238689	-10.132	3.98582e-24	9.23833e-23	endothelin receptor type B
Ptk7	289.364	-2.45911	0.242795	-10.1284	4.13545e-24	9.57214e-23	PTK7 protein tyrosine kinase 7
Antxr1	394.445	-2.33801	0.230907	-10.1253	4.26559e-24	9.85998e-23	anthrax toxin receptor 1
Rida	700.685	1.77132	0.175074	10.1175	4.61961e-24	1.06639e-22	reactive intermediate imine deaminase A homolog
Etv1	65.8967	-3.30653	0.326942	-10.1135	4.81281e-24	1.10948e-22	ets variant 1
C1qtnf6	581.474	-2.49047	0.246344	-10.1097	5.00331e-24	1.15184e-22	C1q and tumor necrosis factor related protein 6
Pkig	479.718	-1.22482	0.12117	-10.1082	5.08027e-24	1.16798e-22	protein kinase inhibitor, gamma
Mmut	1517.19	1.18733	0.117468	10.1078	5.10413e-24	1.17189e-22	methylmalonyl-Coenzyme A mutase
Tpcn2	324.632	-1.55088	0.153468	-10.1056	5.21873e-24	1.19659e-22	two pore segment channel 2
Morrbid	54.2573	-3.582	0.354778	-10.0965	5.72767e-24	1.31152e-22	myeloid RNA regulator of BCL2L11 induced cell death
Mxra7	273.628	-1.98378	0.196567	-10.0921	5.98579e-24	1.36879e-22	matrix-remodelling associated 7
Basp1	1039.71	-2.21594	0.219593	-10.0911	6.04932e-24	1.38146e-22	brain abundant, membrane attached signal protein 1
Fnip2	705.132	-1.63788	0.16251	-10.0786	6.86916e-24	1.56659e-22	folliculin interacting protein 2
Parp14	422.945	-1.75072	0.173863	-10.0695	7.53426e-24	1.71598e-22	poly (ADP-ribose) polymerase family, member 14
Tubb6	1373.16	-1.80242	0.179022	-10.0681	7.64198e-24	1.73819e-22	tubulin, beta 6 class V
Amy1	1030.69	1.69809	0.168738	10.0635	8.00857e-24	1.81915e-22	amylase 1, salivary
Csf2rb	242.143	-3.34113	0.332425	-10.0508	9.11416e-24	2.06753e-22	colony stimulating factor 2 receptor, beta, low-affinity (granulocyte-macrophage)
Fez1	53.4931	-3.12007	0.310593	-10.0455	9.61393e-24	2.17801e-22	fasciculation and elongation protein zeta 1 (zygin I)
Cd33	69.6818	-7.21046	0.717792	-10.0453	9.63207e-24	2.17922e-22	CD33 antigen
Ssc5d	335.024	-2.95719	0.294561	-10.0393	1.02387e-23	2.3134e-22	scavenger receptor cysteine rich family, 5 domains
Cat	22288.1	1.29186	0.128743	10.0344	1.07627e-23	2.42859e-22	catalase
Nampt	3089.99	1.40899	0.140595	10.0216	1.22496e-23	2.76044e-22	nicotinamide phosphoribosyltransferase
Zfp710	561.496	-1.8225	0.181921	-10.018	1.26991e-23	2.85796e-22	zinc finger protein 710
Arrb2	553.877	-2.78082	0.277596	-10.0175	1.27668e-23	2.86942e-22	arrestin, beta 2
Cdo1	8379.71	1.57667	0.157461	10.0131	1.33539e-23	2.99743e-22	cysteine dioxygenase 1, cytosolic
H2-Q7	223.544	-1.4014	0.139982	-10.0112	1.36034e-23	3.04942e-22	histocompatibility 2, Q region locus 7
Cd163	283.432	-6.99381	0.699028	-10.005	1.44819e-23	3.24208e-22	CD163 antigen
Ccdc88b	136.245	-3.25363	0.325222	-10.0043	1.45847e-23	3.26081e-22	coiled-coil domain containing 88B
Uchl1	316.101	-1.7775	0.177711	-10.0022	1.49069e-23	3.3285e-22	ubiquitin carboxy-terminal hydrolase L1
Tmem135	3000.09	1.1979	0.119786	10.0003	1.51868e-23	3.38655e-22	transmembrane protein 135
Ces2g	155.14	-1.91391	0.191439	-9.9975	1.56286e-23	3.48052e-22	carboxylesterase 2G
Cxcl12	981.825	-2.62555	0.262656	-9.99615	1.58442e-23	3.52394e-22	chemokine (C-X-C motif) ligand 12
Marco	801.14	-6.78488	0.6788	-9.99541	1.59628e-23	3.5457e-22	macrophage receptor with collagenous structure
Gdpd1	116.28	-2.07601	0.207776	-9.99156	1.65943e-23	3.68118e-22	glycerophosphodiester phosphodiesterase domain containing 1
Mtch2	3119.3	0.778188	0.0779098	9.98832	1.7147e-23	3.79885e-22	mitochondrial carrier 2
Il4ra	1607.52	-2.03441	0.203848	-9.98003	1.86405e-23	4.12437e-22	interleukin 4 receptor, alpha
Plekha4	86.4268	-2.13925	0.214409	-9.97747	1.91287e-23	4.2269e-22	pleckstrin homology domain containing, family A (phosphoinositide binding specific) member 4
Sorbs3	544.877	-1.43425	0.143755	-9.97708	1.92044e-23	4.23813e-22	sorbin and SH3 domain containing 3
Eno2	86.7727	-2.73254	0.27409	-9.96952	2.0723e-23	4.56737e-22	enolase 2, gamma neuronal
Pde4b	422.347	-2.07163	0.207964	-9.96148	2.24685e-23	4.94568e-22	phosphodiesterase 4B, cAMP specific
Dlg4	182.223	-2.02738	0.20361	-9.95719	2.34604e-23	5.15736e-22	discs large MAGUK scaffold protein 4
Hexa	3255.9	-1.08919	0.109432	-9.95315	2.44317e-23	5.36398e-22	hexosaminidase A
Adcyap1r1	166.144	-2.32356	0.233721	-9.94159	2.74401e-23	6.01671e-22	adenylate cyclase activating polypeptide 1 receptor 1
Mical3	316.485	1.54391	0.155343	9.93869	2.8251e-23	6.18657e-22	microtubule associated monooxygenase, calponin and LIM domain containing 3
Sh3bp2	346.095	-1.66932	0.168095	-9.9308	3.05781e-23	6.6876e-22	SH3-domain binding protein 2
Ppip5k1	1567.01	1.43916	0.145008	9.92466	3.25195e-23	7.10308e-22	diphosphoinositol pentakisphosphate kinase 1
Ccl4	61.3417	-5.29794	0.534044	-9.92042	3.39323e-23	7.40219e-22	chemokine (C-C motif) ligand 4
Gatm	157.202	-3.50191	0.35308	-9.9182	3.46964e-23	7.55921e-22	glycine amidinotransferase (L-arginine:glycine amidinotransferase)
Gm14461	44.8193	-5.44134	0.549407	-9.90403	3.99849e-23	8.70028e-22	predicted gene 14461
Arhgap4	79.1034	-4.45475	0.449904	-9.90157	4.0979e-23	8.90523e-22	Rho GTPase activating protein 4
Gpr176	71.866	-3.4101	0.34467	-9.89381	4.42847e-23	9.61135e-22	G protein-coupled receptor 176
Pou2f2	67.166	-6.46524	0.65348	-9.89355	4.43994e-23	9.62401e-22	POU domain, class 2, transcription factor 2
Pgm1	4735.89	1.02239	0.103379	9.88976	4.61126e-23	9.98268e-22	phosphoglucomutase 1
Ccl12	64.6907	-7.12348	0.720438	-9.8877	4.70705e-23	1.01771e-21	chemokine (C-C motif) ligand 12
Eci3	84.2519	2.30292	0.232922	9.8871	4.73541e-23	1.02255e-21	enoyl-Coenzyme A delta isomerase 3
Gsta3	2413.18	1.27567	0.129079	9.88286	4.94023e-23	1.06543e-21	glutathione S-transferase, alpha 3
Abcg1	621.172	-1.39931	0.141619	-9.88078	5.04366e-23	1.08636e-21	ATP binding cassette subfamily G member 1
Fuca2	461.655	-1.23636	0.125182	-9.8765	5.26379e-23	1.13235e-21	fucosidase, alpha-L- 2, plasma
Pcx	17412.6	1.59228	0.161432	9.86345	5.99512e-23	1.28804e-21	pyruvate carboxylase
Pknox2	77.6626	-2.20161	0.223248	-9.86173	6.09876e-23	1.30866e-21	Pbx/knotted 1 homeobox 2
Mgl2	46.701	-5.00686	0.50786	-9.85874	6.28343e-23	1.3466e-21	macrophage galactose N-acetyl-galactosamine specific lectin 2
Hk2	2259.93	0.878554	0.0891312	9.85686	6.40187e-23	1.37026e-21	hexokinase 2
Gpx4	16081.7	1.36839	0.13884	9.85584	6.46724e-23	1.38251e-21	glutathione peroxidase 4
Irf1	423.39	-1.66619	0.16917	-9.84917	6.91095e-23	1.47552e-21	interferon regulatory factor 1
Serpina3g	53.049	-6.01009	0.610278	-9.84811	6.98422e-23	1.4893e-21	serine (or cysteine) peptidase inhibitor, clade A, member 3G
Smim3	92.7236	-3.30236	0.335365	-9.84706	7.05812e-23	1.50318e-21	small integral membrane protein 3
Man2b1	2259.04	-1.67975	0.170733	-9.8385	7.68449e-23	1.63454e-21	mannosidase 2, alpha B1
Nfasc	45.6003	-5.10394	0.518964	-9.83485	7.96856e-23	1.69285e-21	neurofascin
Amotl2	4626.69	1.26123	0.128375	9.82454	8.82736e-23	1.87296e-21	angiomotin-like 2
Robo1	135.514	-2.67673	0.272722	-9.81485	9.71842e-23	2.05946e-21	roundabout guidance receptor 1
Ccnb2	45.5957	-3.14893	0.321331	-9.79965	1.12978e-22	2.39118e-21	cyclin B2
Tmem71	37.7302	-3.44452	0.351716	-9.79348	1.20089e-22	2.53854e-21	transmembrane protein 71
Cd40	47.2551	-3.88293	0.396927	-9.78247	1.33901e-22	2.827e-21	CD40 antigen
Pcca	1764.21	1.0116	0.103478	9.77601	1.42729e-22	3.00967e-21	propionyl-Coenzyme A carboxylase, alpha polypeptide
Ctsz	6945.06	-1.60228	0.163961	-9.7723	1.48056e-22	3.11813e-21	cathepsin Z
Tec	170.137	-2.59663	0.265832	-9.76795	1.54548e-22	3.25085e-21	tec protein tyrosine kinase
Rnf11	9590.33	0.859225	0.0881581	9.7464	1.91121e-22	4.01518e-21	ring finger protein 11
Islr	217.883	-2.89717	0.297413	-9.74124	2.01078e-22	4.21918e-21	immunoglobulin superfamily containing leucine-rich repeat
Akt1	2120.91	-0.945829	0.0972093	-9.72983	2.24974e-22	4.71479e-21	thymoma viral proto-oncogene 1
Oasl1	63.3728	-2.61291	0.26862	-9.72716	2.30948e-22	4.83404e-21	2'-5' oligoadenylate synthetase-like 1
Cdt1	116.482	-1.94203	0.199857	-9.71709	2.5496e-22	5.3301e-21	chromatin licensing and DNA replication factor 1
Stmn1	263.747	-1.81579	0.18698	-9.71114	2.70309e-22	5.64405e-21	stathmin 1
Tspan12	2596.87	1.12059	0.115427	9.70829	2.77961e-22	5.79674e-21	tetraspanin 12
Cry2	739.942	1.20063	0.123681	9.70752	2.80065e-22	5.8335e-21	cryptochrome 2 (photolyase-like)
Mark1	184.52	-1.48772	0.153318	-9.7035	2.91325e-22	6.06062e-21	MAP/microtubule affinity regulating kinase 1
Kcnj8	355.148	-3.15178	0.324837	-9.70265	2.93777e-22	6.1042e-21	potassium inwardly-rectifying channel, subfamily J, member 8
Tfec	56.4524	-5.81068	0.598989	-9.70081	2.99102e-22	6.20728e-21	transcription factor EC
Herc6	112.266	-1.94789	0.200806	-9.70035	3.00456e-22	6.22125e-21	hect domain and RLD 6
Dnase1l1	386.544	-1.47995	0.152567	-9.70034	3.00505e-22	6.22125e-21	deoxyribonuclease 1-like 1
Pla2g15	882.232	-0.986946	0.10175	-9.69976	3.0222e-22	6.24918e-21	phospholipase A2, group XV
Eva1b	299.757	-1.36307	0.140576	-9.69633	3.12546e-22	6.45487e-21	eva-1 homolog B (C. elegans)
Fhl2	80.7999	-2.44591	0.252318	-9.69376	3.20493e-22	6.61099e-21	four and a half LIM domains 2
Rgs18	63.6804	-4.55876	0.470563	-9.68788	3.39495e-22	6.9945e-21	regulator of G-protein signaling 18
Foxs1	79.2106	-2.54101	0.262487	-9.68053	3.64809e-22	7.50696e-21	forkhead box S1
Ptpn1	1279.24	-1.31567	0.136017	-9.67282	3.93403e-22	8.08563e-21	protein tyrosine phosphatase, non-receptor type 1
Arhgap24	516.755	0.943939	0.0976014	9.67136	3.99044e-22	8.19169e-21	Rho GTPase activating protein 24
Perm1	48.7609	-3.14763	0.325574	-9.66792	4.12677e-22	8.46136e-21	PPARGC1 and ESRR induced regulator, muscle 1
Rftn2	126.671	-1.55745	0.161109	-9.667	4.16395e-22	8.52734e-21	raftlin family member 2
Dok1	207.443	-2.1401	0.221405	-9.66598	4.20565e-22	8.60242e-21	docking protein 1
Incenp	261.852	-2.01057	0.208078	-9.66258	4.34758e-22	8.88207e-21	inner centromere protein
Pip4k2a	469.891	-2.0281	0.210815	-9.62025	6.56735e-22	1.3401e-20	phosphatidylinositol-5-phosphate 4-kinase, type II, alpha
Cdc42ep5	90.6557	-2.13313	0.221746	-9.6197	6.6021e-22	1.34558e-20	CDC42 effector protein (Rho GTPase binding) 5
Sort1	5922.99	1.39418	0.144951	9.61828	6.69381e-22	1.36264e-20	sortilin 1
Ptgr2	2209.92	1.07501	0.111799	9.61557	6.87306e-22	1.39747e-20	prostaglandin reductase 2
Acss2	3386.1	2.00317	0.208413	9.61156	7.14569e-22	1.45017e-20	acyl-CoA synthetase short-chain family member 2
Rtn4rl2	279.043	-1.715	0.178432	-9.61151	7.14925e-22	1.45017e-20	reticulon 4 receptor-like 2
Abcd2	5427.81	1.19682	0.124591	9.60596	7.54526e-22	1.52868e-20	ATP-binding cassette, sub-family D (ALD), member 2
Ppp2r5a	5534.43	1.46714	0.152842	9.59905	8.06857e-22	1.63276e-20	protein phosphatase 2, regulatory subunit B', alpha
Gnai2	7697.08	-1.20159	0.125245	-9.5939	8.48209e-22	1.71441e-20	guanine nucleotide binding protein (G protein), alpha inhibiting 2
G530011O06Rik	62.3627	-3.7117	0.386986	-9.59131	8.69752e-22	1.75587e-20	RIKEN cDNA G530011O06 gene
Spock2	84.9654	3.86185	0.402937	9.58426	9.31258e-22	1.87782e-20	sparc/osteonectin, cwcv and kazal-like domains proteoglycan 2
Mpdu1	2050.89	0.918831	0.0958989	9.58125	9.58807e-22	1.93109e-20	mannose-P-dolichol utilization defect 1
Slc25a45	197.179	-2.25216	0.235482	-9.56407	1.13216e-21	2.27753e-20	solute carrier family 25, member 45
Slc25a13	63.8279	-3.25511	0.340371	-9.56342	1.13924e-21	2.28909e-20	solute carrier family 25 (mitochondrial carrier, adenine nucleotide translocator), member 13
Etfdh	1935.83	0.897457	0.0938826	9.55935	1.18501e-21	2.37824e-20	electron transferring flavoprotein, dehydrogenase
Fam167b	138.138	-2.51414	0.263404	-9.5448	1.36375e-21	2.73374e-20	family with sequence similarity 167, member B
Zfpm1	240.544	-1.63297	0.17111	-9.54341	1.38209e-21	2.76725e-20	zinc finger protein, multitype 1
Trim30d	80.4357	-2.9594	0.310152	-9.54176	1.40427e-21	2.80838e-20	tripartite motif-containing 30D
Ptgis	428.402	-2.68228	0.281525	-9.52769	1.60815e-21	3.21234e-20	prostaglandin I2 (prostacyclin) synthase
Acacb	718.128	2.03059	0.213173	9.52559	1.64112e-21	3.27438e-20	acetyl-Coenzyme A carboxylase beta
Lima1	1174.9	-1.36912	0.143793	-9.52149	1.70708e-21	3.402e-20	LIM domain and actin binding 1
Acpp	53.2284	-3.86239	0.405708	-9.52012	1.72972e-21	3.44308e-20	acid phosphatase, prostate
Sucla2	2024.96	0.886704	0.0931552	9.51857	1.7558e-21	3.49094e-20	succinate-Coenzyme A ligase, ADP-forming, beta subunit
Ptprn	134.114	-3.42604	0.360162	-9.5125	1.86136e-21	3.6965e-20	protein tyrosine phosphatase, receptor type, N
Bcl2a1a	49.0395	-6.13787	0.64535	-9.5109	1.89012e-21	3.74539e-20	B cell leukemia/lymphoma 2 related protein A1a
Sdc4	1136.16	-1.60396	0.168644	-9.51089	1.89037e-21	3.74539e-20	syndecan 4
Orai2	122.73	-1.75072	0.184098	-9.50975	1.91125e-21	3.78237e-20	ORAI calcium release-activated calcium modulator 2
Mmgt2	89.4528	-2.33279	0.24547	-9.50336	2.03227e-21	4.0172e-20	membrane magnesium transporter 2
Wsb1	721.674	-1.52262	0.160298	-9.49863	2.12675e-21	4.19911e-20	WD repeat and SOCS box-containing 1
Hspd1	7396.6	0.996748	0.104977	9.49489	2.20443e-21	4.34745e-20	heat shock protein 1 (chaperonin)
Ms4a4d	79.2379	-2.88072	0.303422	-9.49411	2.22099e-21	4.37505e-20	membrane-spanning 4-domains, subfamily A, member 4D
Cnn3	1207.51	-1.54834	0.163143	-9.49073	2.2942e-21	4.51404e-20	calponin 3, acidic
Plekha2	557.576	-1.50911	0.159021	-9.49003	2.30965e-21	4.5392e-20	pleckstrin homology domain-containing, family A (phosphoinositide binding specific) member 2
Wnt4	120.858	-3.3662	0.354766	-9.48853	2.34318e-21	4.5998e-20	wingless-type MMTV integration site family, member 4
Gmip	249.339	-2.52947	0.266605	-9.48771	2.36156e-21	4.62961e-20	Gem-interacting protein
Rbms3	559.404	-1.0354	0.109131	-9.48762	2.36379e-21	4.62961e-20	RNA binding motif, single stranded interacting protein
Mki67	223.989	-3.16864	0.334012	-9.4866	2.38684e-21	4.6694e-20	antigen identified by monoclonal antibody Ki 67
Dmpk	5668.57	1.60489	0.169206	9.48485	2.42737e-21	4.74325e-20	dystrophia myotonica-protein kinase
Pdha1	3180.73	0.960725	0.101313	9.48269	2.47801e-21	4.83665e-20	pyruvate dehydrogenase E1 alpha 1
Tdrp	1191.49	1.13234	0.119582	9.46914	2.82163e-21	5.50105e-20	testis development related protein
Mast1	44.8679	-3.09816	0.32722	-9.46811	2.8495e-21	5.54904e-20	microtubule associated serine/threonine kinase 1
Cs	11319.4	1.01143	0.10683	9.46767	2.86155e-21	5.56616e-20	citrate synthase
Casp7	199.923	-1.70189	0.179835	-9.46363	2.97433e-21	5.77894e-20	caspase 7
Pld4	400.917	-6.10001	0.644625	-9.46288	2.99575e-21	5.81393e-20	phospholipase D family, member 4
Tmem100	53.264	-2.99439	0.316477	-9.46164	3.03156e-21	5.87675e-20	transmembrane protein 100
Gpr183	45.5707	-4.93872	0.52226	-9.45643	3.18627e-21	6.16965e-20	G protein-coupled receptor 183
Mmachc	490.163	0.9938	0.105171	9.44941	3.40762e-21	6.59077e-20	methylmalonic aciduria cblC type, with homocystinuria
Lama2	431.924	-3.09547	0.327936	-9.43925	3.75465e-21	7.25374e-20	laminin, alpha 2
Vsig4	61.8129	-6.94752	0.736103	-9.43824	3.79105e-21	7.31578e-20	V-set and immunoglobulin domain containing 4
Nfatc2	66.1981	-4.82696	0.511558	-9.43579	3.88064e-21	7.4802e-20	nuclear factor of activated T cells, cytoplasmic, calcineurin dependent 2
Klf10	374.5	-1.56163	0.165541	-9.43352	3.96562e-21	7.63539e-20	Kruppel-like factor 10
Ier5l	287.042	-2.15132	0.228057	-9.43323	3.97664e-21	7.64798e-20	immediate early response 5-like
Cdca8	69.2123	-2.20628	0.233984	-9.4292	4.13237e-21	7.93852e-20	cell division cycle associated 8
Smox	515.943	-1.23074	0.130527	-9.42906	4.13772e-21	7.93986e-20	spermine oxidase
Dhrs9	75.1773	-2.50577	0.265805	-9.42711	4.21525e-21	8.07954e-20	dehydrogenase/reductase (SDR family) member 9
Fgd2	46.0014	-5.58896	0.593828	-9.41174	4.87975e-21	9.34272e-20	FYVE, RhoGEF and PH domain containing 2
Ten1	108.416	-2.27661	0.242139	-9.40209	5.34914e-21	1.02299e-19	TEN1 telomerase capping complex subunit
Syngr1	199.652	-2.06012	0.219175	-9.39943	5.48611e-21	1.04801e-19	synaptogyrin 1
Adar	365.07	-1.27273	0.135433	-9.39753	5.58611e-21	1.06592e-19	adenosine deaminase, RNA-specific
Cd1d1	1827.06	0.723698	0.0770862	9.38817	6.105e-21	1.16363e-19	CD1d1 antigen
Septin4	211.328	-2.39686	0.255354	-9.38641	6.20826e-21	1.18199e-19	septin 4
Dld	4122.54	0.920153	0.0980356	9.3859	6.23801e-21	1.18634e-19	dihydrolipoamide dehydrogenase
Dcun1d4	526.302	1.21962	0.130035	9.37919	6.64789e-21	1.26288e-19	DCN1, defective in cullin neddylation 1, domain containing 4 (S. cerevisiae)
Plekhg2	353.886	-1.41876	0.151278	-9.37844	6.69541e-21	1.27049e-19	pleckstrin homology domain containing, family G (with RhoGef domain) member 2
Rgs14	46.3155	-4.83623	0.516077	-9.37115	7.17475e-21	1.35993e-19	regulator of G-protein signaling 14
Sorbs1	11711.2	1.27449	0.13627	9.35269	8.54457e-21	1.61778e-19	sorbin and SH3 domain containing 1
Ifi47	68.7513	-3.31594	0.354579	-9.35176	8.62037e-21	1.63032e-19	interferon gamma inducible protein 47
Obsl1	150.258	-2.00566	0.21455	-9.34821	8.91422e-21	1.68403e-19	obscurin-like 1
Mecr	1061.49	1.04481	0.11178	9.34701	9.01582e-21	1.70134e-19	mitochondrial trans-2-enoyl-CoA reductase
Atp1a1	3939.54	-1.05588	0.112986	-9.34523	9.16869e-21	1.72786e-19	ATPase, Na+/K+ transporting, alpha 1 polypeptide
Ucp3	277.169	1.14047	0.122038	9.34514	9.17662e-21	1.72786e-19	uncoupling protein 3 (mitochondrial, proton carrier)
Nmi	147.569	-1.61026	0.172326	-9.34428	9.25198e-21	1.74013e-19	N-myc (and STAT) interactor
Atp13a3	2056.7	0.967271	0.103543	9.34175	9.47589e-21	1.78028e-19	ATPase type 13A3
Ier5	487.49	-1.29532	0.138837	-9.32979	1.06076e-20	1.99071e-19	immediate early response 5
Vopp1	489.561	-1.28397	0.137702	-9.32425	1.11772e-20	2.0953e-19	vesicular, overexpressed in cancer, prosurvival protein 1
Rbpms2	782.572	1.00757	0.108102	9.32059	1.15696e-20	2.16647e-19	RNA binding protein with multiple splicing 2
Oxct1	4916.82	1.19811	0.128687	9.31024	1.27538e-20	2.38561e-19	3-oxoacid CoA transferase 1
Cmklr1	345.554	-1.82914	0.196533	-9.30702	1.31469e-20	2.45644e-19	chemokine-like receptor 1
Rgs2	446.226	-1.91353	0.20562	-9.30618	1.32515e-20	2.47327e-19	regulator of G-protein signaling 2
Coro2b	362.195	-1.24432	0.133719	-9.30547	1.33403e-20	2.48714e-19	coronin, actin binding protein, 2B
Epsti1	45.296	-4.78546	0.514315	-9.30453	1.34592e-20	2.50655e-19	epithelial stromal interaction 1 (breast)
Coro1a	336.123	-5.23714	0.562888	-9.30405	1.35192e-20	2.51498e-19	coronin, actin binding protein 1A
Smagp	159.474	-2.7206	0.292535	-9.30011	1.40306e-20	2.60729e-19	small cell adhesion glycoprotein
Cacna1d	64.175	-3.33081	0.358622	-9.28781	1.57495e-20	2.92351e-19	calcium channel, voltage-dependent, L type, alpha 1D subunit
Galnt12	50.125	-2.75002	0.29653	-9.27403	1.79236e-20	3.32347e-19	polypeptide N-acetylgalactosaminyltransferase 12
Eepd1	1451.11	1.28681	0.138795	9.27126	1.83953e-20	3.40723e-19	endonuclease/exonuclease/phosphatase family domain containing 1
Sel1l3	38.0456	-4.4786	0.483088	-9.27078	1.84791e-20	3.41903e-19	sel-1 suppressor of lin-12-like 3 (C. elegans)
Klf2	247.52	-2.61463	0.282196	-9.26529	1.94544e-20	3.59559e-19	Kruppel-like factor 2 (lung)
Pccb	3466.96	0.877238	0.0947101	9.26235	1.99984e-20	3.69213e-19	propionyl Coenzyme A carboxylase, beta polypeptide
Mast3	331.524	-1.42988	0.154406	-9.26054	2.03408e-20	3.75129e-19	microtubule associated serine/threonine kinase 3
S1pr3	331.322	-2.93508	0.317191	-9.25334	2.17583e-20	4.00836e-19	sphingosine-1-phosphate receptor 3
Hilpda	456.669	-2.09173	0.226263	-9.24469	2.35924e-20	4.34157e-19	hypoxia inducible lipid droplet associated
Trim12a	98.6144	-1.98133	0.214359	-9.24302	2.39633e-20	4.40507e-19	tripartite motif-containing 12A
Rnf149	1522.98	-1.34521	0.145592	-9.23958	2.4746e-20	4.54405e-19	ring finger protein 149
Slc25a10	6486.38	1.10174	0.119281	9.23649	2.54723e-20	4.67238e-19	solute carrier family 25 (mitochondrial carrier, dicarboxylate transporter), member 10
Ms4a6b	51.1846	-6.12784	0.663479	-9.23593	2.56061e-20	4.69189e-19	membrane-spanning 4-domains, subfamily A, member 6B
Ncam1	53.5626	-3.17215	0.343502	-9.23474	2.58916e-20	4.73911e-19	neural cell adhesion molecule 1
Rrm2	51.1856	-2.46365	0.266942	-9.22917	2.72748e-20	4.98693e-19	ribonucleotide reductase M2
Tnip3	40.9598	-6.68961	0.725295	-9.2233	2.88103e-20	5.26205e-19	TNFAIP3 interacting protein 3
Klf15	645.61	1.23098	0.133538	9.21815	3.02265e-20	5.5103e-19	Kruppel-like factor 15
Clec4a1	52.7299	-5.49457	0.596061	-9.21812	3.02341e-20	5.5103e-19	C-type lectin domain family 4, member a1
Plp2	1117.91	-1.29998	0.141098	-9.21332	3.16183e-20	5.75642e-19	proteolipid protein 2
Rhoh	34.6357	-4.92033	0.534277	-9.20933	3.2816e-20	5.96811e-19	ras homolog family member H
Mccc1	1903.87	1.32273	0.143656	9.20762	3.33422e-20	6.05735e-19	methylcrotonoyl-Coenzyme A carboxylase 1 (alpha)
Leprot	1219.69	-0.755335	0.0820851	-9.20185	3.51827e-20	6.38491e-19	leptin receptor overlapping transcript
Pkdcc	435.268	-0.991156	0.107738	-9.19973	3.58842e-20	6.5053e-19	protein kinase domain containing, cytoplasmic
Gatb	388.711	0.992715	0.107961	9.19511	3.74601e-20	6.78377e-19	glutamyl-tRNA(Gln) amidotransferase, subunit B
Ptgir	261.368	-1.88464	0.205005	-9.19315	3.81506e-20	6.9015e-19	prostaglandin I receptor (IP)
Bank1	40.3913	-5.07736	0.552322	-9.19275	3.82911e-20	6.91958e-19	B cell scaffold protein with ankyrin repeats 1
Snai1	105.548	-2.49085	0.271218	-9.18395	4.15552e-20	7.50149e-19	snail family zinc finger 1
Cdk1	83.5085	-2.41656	0.263282	-9.17862	4.36661e-20	7.8742e-19	cyclin-dependent kinase 1
Nlrp1b	37.1642	-5.35271	0.583398	-9.17506	4.51328e-20	8.1301e-19	NLR family, pyrin domain containing 1B
Lactb2	1150.66	1.05868	0.115403	9.17378	4.56736e-20	8.21883e-19	lactamase, beta 2
Rab15	122.64	-2.53822	0.277385	-9.15053	5.66523e-20	1.01837e-18	RAB15, member RAS oncogene family
Gsta4	699.724	1.53792	0.168117	9.14791	5.80447e-20	1.0423e-18	glutathione S-transferase, alpha 4
Rsad2	96.8956	-2.38543	0.260907	-9.14282	6.08463e-20	1.09146e-18	radical S-adenosyl methionine domain containing 2
Gm20559	189.333	-1.74893	0.191308	-9.14195	6.13345e-20	1.09906e-18	predicted gene, 20559
Cenpa	67.4393	-3.45051	0.377675	-9.1362	6.46842e-20	1.15787e-18	centromere protein A
Decr1	3411.78	0.822364	0.0900214	9.1352	6.52873e-20	1.16744e-18	2,4-dienoyl CoA reductase 1, mitochondrial
Aldh5a1	423.165	1.25379	0.137281	9.13303	6.66104e-20	1.18985e-18	aldhehyde dehydrogenase family 5, subfamily A1
Glb1	810.575	-1.25077	0.137049	-9.12646	7.07764e-20	1.26294e-18	galactosidase, beta 1
Gpd1	20656	0.962993	0.10557	9.12183	7.38676e-20	1.31673e-18	glycerol-3-phosphate dehydrogenase 1 (soluble)
Mfsd6	159.837	-2.1331	0.23391	-9.11929	7.56193e-20	1.34654e-18	major facilitator superfamily domain containing 6
Acvr1b	368.892	-1.03209	0.11321	-9.11657	7.7541e-20	1.37932e-18	activin A receptor, type 1B
Plscr3	581.082	-0.842502	0.0924337	-9.11466	7.89174e-20	1.40235e-18	phospholipid scramblase 3
Tlr6	32.3173	-3.6995	0.405949	-9.11321	7.99766e-20	1.41969e-18	toll-like receptor 6
Gsdmd	148.783	-2.85296	0.313133	-9.11103	8.16046e-20	1.44708e-18	gasdermin D
Pcna	1317.5	-1.39424	0.153045	-9.10997	8.24038e-20	1.45974e-18	proliferating cell nuclear antigen
Etfa	5351.98	0.713464	0.0783413	9.10713	8.45892e-20	1.4969e-18	electron transferring flavoprotein, alpha polypeptide
Cysltr1	46.2733	-6.31256	0.693216	-9.1062	8.53176e-20	1.50822e-18	cysteinyl leukotriene receptor 1
Lrp12	417.797	-1.13417	0.124571	-9.10457	8.66095e-20	1.52947e-18	low density lipoprotein-related protein 12
Atp5b	26160.1	0.961539	0.105624	9.10341	8.75365e-20	1.54424e-18	ATP synthase, H+ transporting mitochondrial F1 complex, beta subunit
Camk2n1	201.83	-1.68771	0.185416	-9.10232	8.84246e-20	1.5583e-18	calcium/calmodulin-dependent protein kinase II inhibitor 1
1700025G04Rik	169.832	-1.67557	0.184093	-9.10176	8.88825e-20	1.56475e-18	RIKEN cDNA 1700025G04 gene
Hacl1	603.15	1.46599	0.161148	9.0972	9.26863e-20	1.63004e-18	2-hydroxyacyl-CoA lyase 1
Cyb5b	6966.78	1.18793	0.130661	9.09172	9.74868e-20	1.71269e-18	cytochrome b5 type B
Sfrp1	181.565	-2.29915	0.252898	-9.09123	9.79235e-20	1.7186e-18	secreted frizzled-related protein 1
Acss3	172.44	1.95138	0.214904	9.08027	1.08309e-19	1.89892e-18	acyl-CoA synthetase short-chain family member 3
Slc27a6	75.5238	-2.04875	0.225783	-9.07399	1.14732e-19	2.00946e-18	solute carrier family 27 (fatty acid transporter), member 6
Fmnl3	379.72	-2.03355	0.22429	-9.06659	1.22797e-19	2.1485e-18	formin-like 3
Fech	1485.98	0.87046	0.0961116	9.05676	1.34383e-19	2.34881e-18	ferrochelatase
Il18bp	62.1815	-2.48989	0.275	-9.05413	1.37665e-19	2.40371e-18	interleukin 18 binding protein
Prkcd	1103.86	-1.4763	0.163069	-9.05324	1.38792e-19	2.42091e-18	protein kinase C, delta
Phospho1	189.89	1.39556	0.15418	9.05148	1.41045e-19	2.45769e-18	phosphatase, orphan 1
Slc6a8	1200.85	-1.38335	0.152862	-9.04968	1.43385e-19	2.49593e-18	solute carrier family 6 (neurotransmitter transporter, creatine), member 8
Sez6l	40.1757	-2.83911	0.313747	-9.04904	1.44229e-19	2.50806e-18	seizure related 6 homolog like
Irs3	875.495	1.49926	0.165697	9.04819	1.45352e-19	2.52501e-18	insulin receptor substrate 3
Cbr3	1344.21	1.50318	0.166152	9.04704	1.46896e-19	2.54924e-18	carbonyl reductase 3
Sirpa	4742.17	-1.08318	0.119757	-9.04485	1.49872e-19	2.59825e-18	signal-regulatory protein alpha
Fkbp1b	46.9848	-4.33065	0.478844	-9.04397	1.51082e-19	2.61656e-18	FK506 binding protein 1b
Acvr1c	835.464	1.5041	0.166387	9.03974	1.5704e-19	2.71698e-18	activin A receptor, type IC
Gli3	80.7333	-1.85591	0.205309	-9.0396	1.57251e-19	2.71788e-18	GLI-Kruppel family member GLI3
Bckdha	2938.14	0.910857	0.100767	9.03922	1.57799e-19	2.7246e-18	branched chain ketoacid dehydrogenase E1, alpha polypeptide
Galns	291.054	-1.48947	0.164832	-9.03628	1.62096e-19	2.79595e-18	galactosamine (N-acetyl)-6-sulfate sulfatase
Hpcal1	587.32	-1.81119	0.200522	-9.03239	1.67967e-19	2.89429e-18	hippocalcin-like 1
Cx3cl1	136.151	-2.44575	0.270796	-9.03169	1.69034e-19	2.90974e-18	chemokine (C-X3-C motif) ligand 1
Abcb1b	165.648	-1.93986	0.214836	-9.02947	1.7251e-19	2.96657e-18	ATP-binding cassette, sub-family B (MDR/TAP), member 1B
Amer1	502.66	1.11772	0.123803	9.02817	1.74561e-19	2.99882e-18	APC membrane recruitment 1
Cnr2	33.6994	-3.51608	0.389582	-9.02527	1.79253e-19	3.07633e-18	cannabinoid receptor 2 (macrophage)
Sh2d5	62.3766	-3.7361	0.414137	-9.02141	1.85675e-19	3.18335e-18	SH2 domain containing 5
Ctsl	17212.4	-1.75054	0.194202	-9.01401	1.98665e-19	3.40264e-18	cathepsin L
Fzd4	2239.82	1.67973	0.186363	9.01322	2.00089e-19	3.42359e-18	frizzled class receptor 4
Slc25a22	1889.75	1.15166	0.127838	9.00874	2.08432e-19	3.56277e-18	solute carrier family 25 (mitochondrial carrier, glutamate), member 22
Dynll1	990.69	-2.02365	0.224684	-9.00665	2.12444e-19	3.62772e-18	dynein light chain LC8-type 1
Tk1	75.0182	-2.3047	0.255922	-9.0055	2.14688e-19	3.66236e-18	thymidine kinase 1
Rassf4	233.321	-4.53926	0.504637	-8.9951	2.36021e-19	4.02227e-18	Ras association (RalGDS/AF-6) domain family member 4
Vwa8	2800.34	1.03295	0.114866	8.99261	2.41423e-19	4.11022e-18	von Willebrand factor A domain containing 8
Casp4	255.213	-1.89434	0.210738	-8.98906	2.49361e-19	4.24113e-18	caspase 4, apoptosis-related cysteine peptidase
Ctla2a	418.802	-2.06062	0.229414	-8.9821	2.6564e-19	4.5135e-18	cytotoxic T lymphocyte-associated protein 2 alpha
Fbxo21	886.465	0.823648	0.0917261	8.97942	2.72194e-19	4.62026e-18	F-box protein 21
Slc16a2	263.077	-1.51508	0.168795	-8.97589	2.81058e-19	4.76598e-18	solute carrier family 16 (monocarboxylic acid transporters), member 2
Rhov	38.95	-5.01426	0.559243	-8.96617	3.07018e-19	5.20101e-18	ras homolog family member V
Cracr2b	238.813	-1.70061	0.189767	-8.96157	3.20089e-19	5.41706e-18	calcium release activated channel regulator 2B
Fstl1	2083.9	-2.21661	0.247647	-8.95069	3.5326e-19	5.9725e-18	follistatin-like 1
Chd3	632.022	-1.46951	0.16422	-8.94842	3.60607e-19	6.09068e-18	chromodomain helicase DNA binding protein 3
Ppp1r14a	90.7858	-2.4215	0.270729	-8.94436	3.74125e-19	6.31276e-18	protein phosphatase 1, regulatory inhibitor subunit 14A
Abcb4	34.2074	-4.22281	0.472346	-8.94009	3.88842e-19	6.5546e-18	ATP-binding cassette, sub-family B (MDR/TAP), member 4
A630001G21Rik	56.4363	-3.35884	0.375739	-8.93928	3.9173e-19	6.59677e-18	RIKEN cDNA A630001G21 gene
Calcrl	357.38	-2.02653	0.226731	-8.93804	3.96134e-19	6.66435e-18	calcitonin receptor-like
Gpr84	48.0902	-6.00325	0.67203	-8.93302	4.14548e-19	6.96726e-18	G protein-coupled receptor 84
Trim47	528.929	-1.55529	0.174127	-8.93192	4.18682e-19	7.02981e-18	tripartite motif-containing 47
Cmpk2	65.2507	-2.7814	0.311669	-8.92422	4.48848e-19	7.52891e-18	cytidine monophosphate (UMP-CMP) kinase 2, mitochondrial
Itgb3	285.16	-2.57986	0.289092	-8.92401	4.49695e-19	7.53571e-18	integrin beta 3
Plk1	51.1156	-2.97652	0.333976	-8.91239	4.99452e-19	8.36128e-18	polo like kinase 1
Nfkbid	79.3253	-4.48884	0.504209	-8.90274	5.44854e-19	9.11241e-18	nuclear factor of kappa light polypeptide gene enhancer in B cells inhibitor, delta
Gcat	261.922	1.31319	0.147554	8.89969	5.60034e-19	9.35713e-18	glycine C-acetyltransferase (2-amino-3-ketobutyrate-coenzyme A ligase)
Ces1d	4335.84	2.12296	0.23859	8.89794	5.68905e-19	9.49604e-18	carboxylesterase 1D
Ivd	2039.9	1.22818	0.138151	8.89015	6.10252e-19	1.01762e-17	isovaleryl coenzyme A dehydrogenase
Nfatc4	137.061	-2.49757	0.281077	-8.88572	6.35096e-19	1.05802e-17	nuclear factor of activated T cells, cytoplasmic, calcineurin dependent 4
P3h3	373.487	-1.81983	0.204883	-8.88232	6.54812e-19	1.0898e-17	prolyl 3-hydroxylase 3
Lcn2	967.684	-3.93378	0.442995	-8.87998	6.68731e-19	1.11188e-17	lipocalin 2
Afap1l2	231.537	-1.55168	0.174768	-8.87847	6.7784e-19	1.12593e-17	actin filament associated protein 1-like 2
Gpt	2115.58	1.53104	0.17256	8.87252	7.15058e-19	1.18659e-17	glutamic pyruvic transaminase, soluble
Spef1	95.3236	-1.7148	0.193301	-8.87114	7.24012e-19	1.20028e-17	sperm flagellar 1
Aacs	2408.26	1.33575	0.150855	8.85454	8.4028e-19	1.39168e-17	acetoacetyl-CoA synthetase
Atp6v0e2	753.47	1.14679	0.12955	8.85213	8.58667e-19	1.42076e-17	ATPase, H+ transporting, lysosomal V0 subunit E2
Gm4951	27.2607	-4.32019	0.488193	-8.84935	8.80321e-19	1.45517e-17	predicted gene 4951
Ddx60	39.5095	-3.53319	0.399667	-8.84034	9.54264e-19	1.57588e-17	DExD/H box helicase 60
Gstm7	66.7206	2.0086	0.22725	8.83872	9.68223e-19	1.59738e-17	glutathione S-transferase, mu 7
Abcg3	35.3433	-4.74362	0.536834	-8.83629	9.89541e-19	1.63097e-17	ATP binding cassette subfamily G member 3
Pxn	1318.54	-0.958754	0.108545	-8.83281	1.02079e-18	1.68086e-17	paxillin
Pex19	3445.39	0.914385	0.103534	8.83175	1.03047e-18	1.69515e-17	peroxisomal biogenesis factor 19
Hspb8	3939.77	1.09296	0.123785	8.82947	1.05168e-18	1.72839e-17	heat shock protein 8
Sycp3	395.208	1.45194	0.164506	8.82602	1.08469e-18	1.78092e-17	synaptonemal complex protein 3
Pmpcb	1902.43	0.778931	0.0882733	8.82408	1.10363e-18	1.81028e-17	peptidase (mitochondrial processing) beta
Cxcr4	918.93	-2.27521	0.257858	-8.8235	1.10932e-18	1.81786e-17	chemokine (C-X-C motif) receptor 4
Rps6ka2	324.064	-2.23056	0.252888	-8.82033	1.14124e-18	1.86837e-17	ribosomal protein S6 kinase, polypeptide 2
Aldh6a1	4098.27	1.40626	0.159516	8.8158	1.18828e-18	1.94352e-17	aldehyde dehydrogenase family 6, subfamily A1
1700017B05Rik	553.072	-0.842495	0.0955815	-8.81441	1.20313e-18	1.96591e-17	RIKEN cDNA 1700017B05 gene
Srgap2	705.614	-0.971579	0.110231	-8.81404	1.2071e-18	1.97051e-17	SLIT-ROBO Rho GTPase activating protein 2
Pfkfb3	7551.86	1.41917	0.161031	8.81302	1.21823e-18	1.98679e-17	6-phosphofructo-2-kinase/fructose-2,6-biphosphatase 3
Rara	332.749	-1.12772	0.128195	-8.79688	1.40668e-18	2.29193e-17	retinoic acid receptor, alpha
Nit1	729.407	0.950657	0.108116	8.79292	1.45726e-18	2.37208e-17	nitrilase 1
Agpat4	196.534	-1.78167	0.202628	-8.79279	1.45885e-18	2.37241e-17	1-acylglycerol-3-phosphate O-acyltransferase 4 (lysophosphatidic acid acyltransferase, delta)
Gpr88	40.492	-2.72141	0.309519	-8.7924	1.46403e-18	2.37856e-17	G-protein coupled receptor 88
Chst11	1015.14	-1.18476	0.134827	-8.7872	1.53328e-18	2.4887e-17	carbohydrate sulfotransferase 11
Smim10l1	3912.12	0.827567	0.0942308	8.78234	1.60106e-18	2.59624e-17	small integral membrane protein 10 like 1
Rtl5	48.7489	-2.80377	0.319259	-8.78211	1.60434e-18	2.59909e-17	retrotransposon Gag like 5
Bend4	53.4785	-3.16795	0.361229	-8.76992	1.78794e-18	2.89379e-17	BEN domain containing 4
Casp8	624.07	-1.37144	0.156436	-8.76675	1.8389e-18	2.97344e-17	caspase 8
Slc2a1	724.43	-1.3252	0.151192	-8.76499	1.86791e-18	3.01748e-17	solute carrier family 2 (facilitated glucose transporter), member 1
Timeless	98.5991	-2.68825	0.306775	-8.76292	1.90253e-18	3.0705e-17	timeless circadian clock 1
Eaf1	1056.4	-0.852828	0.0973873	-8.75708	2.00374e-18	3.23079e-17	ELL associated factor 1
Acaa1b	641.632	1.38361	0.158034	8.75513	2.0387e-18	3.28406e-17	acetyl-Coenzyme A acyltransferase 1B
Trpv4	77.9668	-3.39631	0.387942	-8.75468	2.04685e-18	3.29408e-17	transient receptor potential cation channel, subfamily V, member 4
B3gnt3	231.674	-2.64115	0.301766	-8.75231	2.09034e-18	3.36089e-17	UDP-GlcNAc:betaGal beta-1,3-N-acetylglucosaminyltransferase 3
Sdha	9384.71	0.950532	0.108614	8.75144	2.10655e-18	3.38376e-17	succinate dehydrogenase complex, subunit A, flavoprotein (Fp)
Ugt1a7c	170.277	-1.98005	0.226315	-8.74908	2.15104e-18	3.45199e-17	UDP glucuronosyltransferase 1 family, polypeptide A7C
Itprip	80.0687	-2.23452	0.255499	-8.74573	2.2158e-18	3.55256e-17	inositol 1,4,5-triphosphate receptor interacting protein
Stc1	160.551	-2.1327	0.243867	-8.74533	2.22368e-18	3.56186e-17	stanniocalcin 1
Snx5	1760.07	-1.25246	0.143265	-8.74228	2.28461e-18	3.65601e-17	sorting nexin 5
Ckb	1773.13	-1.55625	0.178145	-8.73586	2.41815e-18	3.86609e-17	creatine kinase, brain
Sec14l2	32.5278	-3.60954	0.413255	-8.73441	2.44926e-18	3.91217e-17	SEC14-like lipid binding 2
Man2b2	1078.07	-1.22332	0.140075	-8.73333	2.47282e-18	3.9461e-17	mannosidase 2, alpha B2
Olfml2b	114.965	-1.98543	0.227635	-8.72201	2.73311e-18	4.3574e-17	olfactomedin-like 2B
Sh2b3	421.412	-1.33838	0.153618	-8.71239	2.97526e-18	4.73902e-17	SH2B adaptor protein 3
Clip2	733.982	-1.23302	0.141591	-8.70831	3.08432e-18	4.90816e-17	CAP-GLY domain containing linker protein 2
Lyl1	103.092	-3.78504	0.434778	-8.70568	3.15682e-18	5.01885e-17	lymphoblastomic leukemia 1
Arhgef5	225.31	-1.79512	0.206212	-8.7052	3.17028e-18	5.03555e-17	Rho guanine nucleotide exchange factor (GEF) 5
Dynll2	9963.3	1.41421	0.162563	8.69946	3.33468e-18	5.29175e-17	dynein light chain LC8-type 2
Gpr35	26.67	-5.21763	0.601174	-8.67907	3.99026e-18	6.3262e-17	G protein-coupled receptor 35
Ndufv1	3215.24	0.863477	0.0995243	8.67605	4.09761e-18	6.49036e-17	NADH:ubiquinone oxidoreductase core subunit V1
Exoc3l4	75.6189	-1.94939	0.224804	-8.67147	4.26566e-18	6.75027e-17	exocyst complex component 3-like 4
Gbe1	2075.47	1.63978	0.18934	8.66051	4.69649e-18	7.42515e-17	glucan (1,4-alpha-), branching enzyme 1
Prxl2a	5178.38	1.11085	0.128295	8.65859	4.77656e-18	7.54476e-17	peroxiredoxin like 2A
Cyth3	555.244	-1.06242	0.122734	-8.65629	4.87366e-18	7.69101e-17	cytohesin 3
Nostrin	43.8546	-2.83831	0.327958	-8.6545	4.95077e-18	7.80547e-17	nitric oxide synthase trafficker
Naip6	33.5703	-4.81933	0.556876	-8.65422	4.96275e-18	7.81714e-17	NLR family, apoptosis inhibitory protein 6
H2-Aa	41.574	-5.05404	0.584164	-8.65175	5.07138e-18	7.98087e-17	histocompatibility 2, class II antigen A, alpha
Tmem245	499.731	1.17209	0.135498	8.65019	5.14159e-18	8.0839e-17	transmembrane protein 245
Arhgap27	164.673	-1.67076	0.193194	-8.64813	5.23484e-18	8.22295e-17	Rho GTPase activating protein 27
Actr2	3071.22	-0.900847	0.104202	-8.64518	5.3721e-18	8.43078e-17	ARP2 actin-related protein 2
Dnajb2	1109.48	0.757386	0.0876829	8.63778	5.73159e-18	8.9867e-17	DnaJ heat shock protein family (Hsp40) member B2
Rai14	372.796	-1.30241	0.150789	-8.63727	5.7572e-18	9.01856e-17	retinoic acid induced 14
Slc25a33	554.97	0.958863	0.11108	8.63216	6.02065e-18	9.42259e-17	solute carrier family 25, member 33
Slc24a3	2865.18	1.52071	0.176198	8.63071	6.09733e-18	9.53386e-17	solute carrier family 24 (sodium/potassium/calcium exchanger), member 3
Pir	287.505	1.32978	0.154193	8.62413	6.45811e-18	1.00887e-16	pirin
Tox2	39.7795	-3.36899	0.390657	-8.6239	6.4709e-18	1.00995e-16	TOX high mobility group box family member 2
Sertad1	242.825	-1.59379	0.184972	-8.61638	6.91038e-18	1.07755e-16	SERTA domain containing 1
Speg	458.379	-1.12658	0.130825	-8.61133	7.22163e-18	1.12506e-16	SPEG complex locus
Ghitm	11610.7	0.858122	0.0996782	8.60893	7.37453e-18	1.14783e-16	growth hormone inducible transmembrane protein
Sik2	1491.78	1.78163	0.206969	8.60818	7.42269e-18	1.15427e-16	salt inducible kinase 2
Tshr	2291.3	1.22779	0.142719	8.60285	7.77613e-18	1.20813e-16	thyroid stimulating hormone receptor
Ikbke	225.356	-2.14597	0.249681	-8.59487	8.33594e-18	1.29393e-16	inhibitor of kappaB kinase epsilon
Ifih1	219.171	-1.27835	0.14882	-8.58992	8.7032e-18	1.34971e-16	interferon induced with helicase C domain 1
Itga11	52.5442	-3.1374	0.365282	-8.58898	8.77446e-18	1.35952e-16	integrin alpha 11
Tnfaip8l1	111.269	-2.17341	0.253061	-8.58847	8.81385e-18	1.36439e-16	tumor necrosis factor, alpha-induced protein 8-like 1
Ank	1520.49	1.05777	0.123245	8.58272	9.26543e-18	1.43299e-16	progressive ankylosis
Rhoc	4098.3	-1.00985	0.117736	-8.57724	9.71747e-18	1.50154e-16	ras homolog family member C
Nfkb1	848.759	-0.866163	0.101007	-8.57524	9.88796e-18	1.5265e-16	nuclear factor of kappa light polypeptide gene enhancer in B cells 1, p105
Bche	1683.01	1.28456	0.149903	8.56929	1.04123e-17	1.606e-16	butyrylcholinesterase
Itgal	53.7049	-4.21469	0.491851	-8.56903	1.04357e-17	1.60816e-16	integrin alpha L
Acadm	4158.42	0.863141	0.100821	8.56113	1.11763e-17	1.72073e-16	acyl-Coenzyme A dehydrogenase, medium chain
Fgd6	151.786	-1.62643	0.190059	-8.55752	1.15319e-17	1.77388e-16	FYVE, RhoGEF and PH domain containing 6
Gstm1	7148.26	1.61488	0.188793	8.5537	1.19203e-17	1.83197e-16	glutathione S-transferase, mu 1
Begain	48.6499	-2.51032	0.29353	-8.5522	1.20766e-17	1.85432e-16	brain-enriched guanylate kinase-associated
Etv6	377.516	-1.16552	0.136326	-8.54953	1.23589e-17	1.89596e-16	ets variant 6
Gdf6	51.878	-3.4531	0.404296	-8.54103	1.33034e-17	2.03901e-16	growth differentiation factor 6
Kif26b	36.7061	-4.61334	0.540391	-8.53703	1.37717e-17	2.1089e-16	kinesin family member 26B
Adora2a	142.367	-1.91753	0.224635	-8.53623	1.38677e-17	2.1217e-16	adenosine A2a receptor
Ogdh	5605.85	0.885205	0.103719	8.53465	1.40579e-17	2.14886e-16	oxoglutarate (alpha-ketoglutarate) dehydrogenase (lipoamide)
Adgra2	582.358	-2.02723	0.237612	-8.53166	1.44259e-17	2.20315e-16	adhesion G protein-coupled receptor A2
Nfkbia	1110.15	-1.41466	0.165838	-8.53035	1.45899e-17	2.22621e-16	nuclear factor of kappa light polypeptide gene enhancer in B cells inhibitor, alpha
Casp1	266.006	-2.21578	0.259773	-8.52971	1.46718e-17	2.23669e-16	caspase 1
Nlrc4	34.751	-5.00311	0.587332	-8.51837	1.61812e-17	2.4646e-16	NLR family, CARD domain containing 4
Il15	33.1128	-3.15924	0.371147	-8.51211	1.70796e-17	2.59911e-16	interleukin 15
Myzap	90.0017	-2.36896	0.278358	-8.51049	1.732e-17	2.63335e-16	myocardial zonula adherens protein
Tmem164	420.712	-1.61178	0.189535	-8.50385	1.834e-17	2.78595e-16	transmembrane protein 164
Havcr2	30.8054	-4.70437	0.553231	-8.50344	1.84053e-17	2.79338e-16	hepatitis A virus cellular receptor 2
Pdlim1	409.702	-1.62873	0.191565	-8.50227	1.85926e-17	2.81889e-16	PDZ and LIM domain 1 (elfin)
Hes1	244.834	-1.55782	0.183226	-8.50218	1.86064e-17	2.81889e-16	hes family bHLH transcription factor 1
Gnpat	2917.63	0.972485	0.114384	8.50197	1.864e-17	2.82147e-16	glyceronephosphate O-acyltransferase
Arrdc1	145.115	-1.79928	0.211748	-8.49727	1.94104e-17	2.93548e-16	arrestin domain containing 1
Acox2	117.133	2.02125	0.2379	8.49621	1.95886e-17	2.95981e-16	acyl-Coenzyme A oxidase 2, branched chain
Ephx1	3389.93	1.39089	0.163875	8.4875	2.11137e-17	3.18742e-16	epoxide hydrolase 1, microsomal
H1f2	4829.49	0.767841	0.0905479	8.47995	2.25296e-17	3.39817e-16	H1.2 linker histone, cluster member
Samd14	159.491	-1.31792	0.155422	-8.47961	2.25953e-17	3.40506e-16	sterile alpha motif domain containing 14
Armcx2	252.214	-1.86188	0.219578	-8.47934	2.26476e-17	3.40994e-16	armadillo repeat containing, X-linked 2
Echdc1	984.233	1.41089	0.166424	8.47766	2.29776e-17	3.45657e-16	enoyl Coenzyme A hydratase domain containing 1
Dhx32	2580.8	0.962714	0.113675	8.46899	2.47536e-17	3.72045e-16	DEAH (Asp-Glu-Ala-His) box polypeptide 32
Aoah	140.047	-5.86593	0.693036	-8.4641	2.58138e-17	3.87389e-16	acyloxyacyl hydrolase
H2-Eb1	52.2829	-2.89178	0.341653	-8.46407	2.58199e-17	3.87389e-16	histocompatibility 2, class II antigen E beta
Oplah	2811.4	1.69314	0.200096	8.46165	2.6363e-17	3.9519e-16	5-oxoprolinase (ATP-hydrolysing)
Aldh1a7	3187.82	1.50545	0.177944	8.46023	2.66841e-17	3.99652e-16	aldehyde dehydrogenase family 1, subfamily A7
Dhtkd1	96.7489	1.98177	0.234349	8.45649	2.75552e-17	4.12118e-16	dehydrogenase E1 and transketolase domain containing 1
Cilp	81.2771	-3.39302	0.401235	-8.45645	2.75647e-17	4.12118e-16	cartilage intermediate layer protein, nucleotide pyrophosphohydrolase
Pkib	35.5218	-5.04204	0.596463	-8.45324	2.83336e-17	4.23243e-16	protein kinase inhibitor beta, cAMP dependent, testis specific
H2-Q6	83.358	-2.26954	0.268606	-8.4493	2.93046e-17	4.37365e-16	histocompatibility 2, Q region locus 6
Smad1	722.308	-1.53867	0.182141	-8.44764	2.97255e-17	4.43258e-16	SMAD family member 1
Sh2d3c	377.263	-2.23374	0.264458	-8.44648	3.00224e-17	4.47294e-16	SH2 domain containing 3C
Aurkb	35.096	-2.9173	0.345399	-8.44616	3.01051e-17	4.48136e-16	aurora kinase B
Tnip1	927.76	-0.987598	0.116947	-8.44487	3.04392e-17	4.52713e-16	TNFAIP3 interacting protein 1
Atf5	18030.8	0.777935	0.0921365	8.44329	3.08519e-17	4.58451e-16	activating transcription factor 5
Nlrp3	95.4204	-6.09146	0.721468	-8.44314	3.08929e-17	4.58661e-16	NLR family, pyrin domain containing 3
Ccl3	213.153	-5.44218	0.644632	-8.4423	3.11149e-17	4.61555e-16	chemokine (C-C motif) ligand 3
Midn	974.172	-0.814943	0.0965411	-8.44141	3.13521e-17	4.6467e-16	midnolin
Rab11fip5	1295.37	-1.46721	0.173839	-8.44002	3.17272e-17	4.69822e-16	RAB11 family interacting protein 5 (class I)
Heyl	299.738	-2.31623	0.274538	-8.43684	3.26025e-17	4.82364e-16	hairy/enhancer-of-split related with YRPW motif-like
C77080	554.701	-1.22681	0.145417	-8.43646	3.27089e-17	4.83519e-16	expressed sequence C77080
Slc9a3r2	390.685	-1.73043	0.205164	-8.43438	3.32976e-17	4.91795e-16	solute carrier family 9 (sodium/hydrogen exchanger), member 3 regulator 2
Sfn	55.221	-2.1645	0.256708	-8.43177	3.40488e-17	5.02455e-16	stratifin
Arpc1b	6768.8	-1.43619	0.170479	-8.42444	3.6248e-17	5.34446e-16	actin related protein 2/3 complex, subunit 1B
Hsdl2	2959.25	1.07112	0.127268	8.41623	3.88779e-17	5.72727e-16	hydroxysteroid dehydrogenase like 2
Tnf	42.6604	-5.17741	0.61538	-8.41335	3.98463e-17	5.86487e-16	tumor necrosis factor
Ildr2	266.894	-2.03559	0.242179	-8.40531	4.26747e-17	6.27575e-16	immunoglobulin-like domain containing receptor 2
Hsd17b11	465.104	-1.27565	0.151775	-8.40482	4.28505e-17	6.29618e-16	hydroxysteroid (17-beta) dehydrogenase 11
Paqr9	532.658	1.27796	0.152075	8.40348	4.33438e-17	6.36318e-16	progestin and adipoQ receptor family member IX
Gnao1	604.585	1.22102	0.145349	8.40061	4.44156e-17	6.51492e-16	guanine nucleotide binding protein, alpha O
Hdc	33.8602	-4.40024	0.523858	-8.39969	4.47659e-17	6.56066e-16	histidine decarboxylase
Pygb	1746.22	1.35766	0.16167	8.39775	4.5512e-17	6.66429e-16	brain glycogen phosphorylase
Gm5150	28.0084	-6.23353	0.742429	-8.39612	4.61467e-17	6.75143e-16	predicted gene 5150
Lyve1	341.463	-4.94081	0.5886	-8.39417	4.69199e-17	6.85867e-16	lymphatic vessel endothelial hyaluronan receptor 1
Hmga1b	205.143	-1.53231	0.182567	-8.39315	4.73297e-17	6.91265e-16	high mobility group AT-hook 1B
Cbfb	605.665	-1.10924	0.132191	-8.39116	4.81374e-17	7.0246e-16	core binding factor beta
Ifitm6	36.0027	-4.24559	0.506439	-8.38321	5.15042e-17	7.50948e-16	interferon induced transmembrane protein 6
Tlr2	165.947	-2.86599	0.341895	-8.38266	5.17454e-17	7.53822e-16	toll-like receptor 2
Mrps23	1049.89	0.665061	0.079359	8.38041	5.27421e-17	7.67686e-16	mitochondrial ribosomal protein S23
Sfxn3	501.548	-1.43661	0.171434	-8.37993	5.29608e-17	7.70211e-16	sideroflexin 3
Clca2	74.2082	-2.85816	0.341253	-8.3755	5.49886e-17	7.9902e-16	chloride channel accessory 2
Gcnt2	728.164	-1.03573	0.12369	-8.37364	5.58671e-17	8.11096e-16	glucosaminyl (N-acetyl) transferase 2, I-branching enzyme
Psmb9	173.896	-2.11518	0.252659	-8.37165	5.68165e-17	8.24177e-16	proteasome (prosome, macropain) subunit, beta type 9 (large multifunctional peptidase 2)
Capn1	796.417	-0.864751	0.103308	-8.37063	5.73094e-17	8.30621e-16	calpain 1
Syap1	2528.18	0.757818	0.0906091	8.3636	6.08351e-17	8.80973e-16	synapse associated protein 1
St6gal1	219.979	-2.89676	0.346416	-8.36207	6.16296e-17	8.91721e-16	beta galactoside alpha 2,6 sialyltransferase 1
Gpd2	544.693	1.08299	0.129783	8.34463	7.14361e-17	1.03274e-15	glycerol phosphate dehydrogenase 2, mitochondrial
Tcaim	232.363	1.07187	0.128486	8.34233	7.28396e-17	1.05213e-15	T cell activation inhibitor, mitochondrial
Oxnad1	372.669	0.950603	0.113994	8.3391	7.48573e-17	1.08036e-15	oxidoreductase NAD-binding domain containing 1
Rell1	340.616	-1.89889	0.227755	-8.33743	7.59203e-17	1.09478e-15	RELT-like 1
Ahcyl2	1814	1.25129	0.150127	8.33486	7.75872e-17	1.11787e-15	S-adenosylhomocysteine hydrolase-like 2
Arrb1	719.755	-1.68136	0.201742	-8.33422	7.80131e-17	1.12306e-15	arrestin, beta 1
Efemp2	722.416	-1.55261	0.186322	-8.33298	7.88325e-17	1.1339e-15	epidermal growth factor-containing fibulin-like extracellular matrix protein 2
Coasy	1362.9	1.04988	0.126013	8.33153	7.98028e-17	1.14689e-15	Coenzyme A synthase
Tmem171	27.659	-5.78443	0.694374	-8.33043	8.0546e-17	1.15659e-15	transmembrane protein 171
Reps2	164.302	-2.34531	0.28154	-8.33027	8.06563e-17	1.1572e-15	RALBP1 associated Eps domain containing protein 2
Stab1	3009.81	-4.02798	0.48375	-8.32658	8.32113e-17	1.19286e-15	stabilin 1
Qpct	307.582	-1.54443	0.18551	-8.32529	8.41234e-17	1.20492e-15	glutaminyl-peptide cyclotransferase (glutaminyl cyclase)
Pld1	156.992	-1.37617	0.165355	-8.3225	8.61285e-17	1.23261e-15	phospholipase D1
Spon1	690.033	-2.3243	0.279329	-8.32103	8.72036e-17	1.24695e-15	spondin 1, (f-spondin) extracellular matrix protein
Klhdc7a	1233.22	1.21006	0.145428	8.32073	8.74204e-17	1.249e-15	kelch domain containing 7A
Lbp	785.089	-1.64071	0.197283	-8.31651	9.05885e-17	1.29318e-15	lipopolysaccharide binding protein
Tshz3	102.121	-2.03221	0.244438	-8.31381	9.26788e-17	1.32191e-15	teashirt zinc finger family member 3
Ifnar1	1294.09	-0.71093	0.0855385	-8.31123	9.47143e-17	1.34982e-15	interferon (alpha and beta) receptor 1
Syn1	49.6047	-2.8741	0.345881	-8.30951	9.60973e-17	1.36838e-15	synapsin I
Dact1	51.2132	-2.72322	0.327764	-8.30849	9.69291e-17	1.37908e-15	dishevelled-binding antagonist of beta-catenin 1
Fam13a	1572.88	1.51386	0.182255	8.30628	9.87489e-17	1.4038e-15	family with sequence similarity 13, member A
Doc2b	44.7423	-3.49145	0.4206	-8.30112	1.03133e-16	1.46491e-15	double C2, beta
Cobll1	1384.5	1.07498	0.129516	8.3	1.04113e-16	1.47759e-15	Cobl-like 1
Igsf3	212.174	-1.42925	0.172237	-8.29817	1.05731e-16	1.4993e-15	immunoglobulin superfamily, member 3
Phkb	995.014	1.06766	0.128718	8.29454	1.0901e-16	1.54452e-15	phosphorylase kinase beta
Igf2bp2	469.936	-1.07431	0.129566	-8.29157	1.11763e-16	1.58221e-15	insulin-like growth factor 2 mRNA binding protein 2
Sntg2	32.1828	-3.06203	0.369367	-8.28993	1.13313e-16	1.60283e-15	syntrophin, gamma 2
Irak3	208.514	-1.35142	0.163023	-8.28977	1.13464e-16	1.60363e-15	interleukin-1 receptor-associated kinase 3
Prelp	4691.67	1.00793	0.121647	8.28569	1.17428e-16	1.65828e-15	proline arginine-rich end leucine-rich repeat
Kif23	40.834	-2.86896	0.346265	-8.28544	1.17677e-16	1.66042e-15	kinesin family member 23
Cth	484.485	1.39799	0.168802	8.28183	1.21293e-16	1.70917e-15	cystathionase (cystathionine gamma-lyase)
Tcim	213.856	-1.24244	0.150021	-8.2818	1.21332e-16	1.70917e-15	transcriptional and immune response regulator
Prkar2b	7704.27	1.00318	0.121156	8.28003	1.23143e-16	1.73324e-15	protein kinase, cAMP dependent regulatory, type II beta
Fgfrl1	4306.7	0.968239	0.117016	8.27441	1.29098e-16	1.81556e-15	fibroblast growth factor receptor-like 1
Col5a2	3018.2	-1.96035	0.236933	-8.27385	1.297e-16	1.82253e-15	collagen, type V, alpha 2
F10	24.3955	-5.34721	0.646304	-8.27353	1.30052e-16	1.82597e-15	coagulation factor X
Lmnb1	126.182	-1.59396	0.192671	-8.27295	1.30683e-16	1.83332e-15	lamin B1
Ier2	1123.55	-2.12343	0.256736	-8.27087	1.32987e-16	1.86411e-15	immediate early response 2
Kcnab2	477.588	-2.19673	0.26561	-8.2705	1.33397e-16	1.86833e-15	potassium voltage-gated channel, shaker-related subfamily, beta member 2
Frmd4a	438.017	-1.54165	0.186577	-8.26281	1.42284e-16	1.99116e-15	FERM domain containing 4A
Cap1	4848.74	-0.904838	0.10956	-8.25887	1.47058e-16	2.05628e-15	CAP, adenylate cyclase-associated protein 1 (yeast)
Pex3	516.133	0.758025	0.0918008	8.25728	1.49032e-16	2.08218e-15	peroxisomal biogenesis factor 3
Git1	1387.82	-0.683536	0.0827871	-8.25655	1.49941e-16	2.09316e-15	GIT ArfGAP 1
Sirpb1c	25.5775	-5.71749	0.692497	-8.25634	1.50204e-16	2.09512e-15	signal-regulatory protein beta 1C
Cdr2l	331.35	-2.14069	0.259362	-8.25368	1.53595e-16	2.13907e-15	cerebellar degeneration-related protein 2-like
Slc9a4	23.1806	-4.57889	0.55477	-8.25367	1.53606e-16	2.13907e-15	solute carrier family 9 (sodium/hydrogen exchanger), member 4
Mme	496.083	1.54561	0.187293	8.25234	1.55321e-16	2.1612e-15	membrane metallo endopeptidase
Stat3	1939.49	-0.79102	0.0959145	-8.24713	1.62244e-16	2.25568e-15	signal transducer and activator of transcription 3
Dnaaf3	29.7995	-3.73807	0.453312	-8.24612	1.63619e-16	2.27294e-15	dynein, axonemal assembly factor 3
Gas1	800.465	-1.34643	0.163453	-8.23744	1.75939e-16	2.44211e-15	growth arrest specific 1
Gm6377	44.6279	-5.04876	0.613661	-8.22727	1.91522e-16	2.65624e-15	predicted gene 6377
Ptger1	600.521	-1.01991	0.123977	-8.22659	1.92616e-16	2.66924e-15	prostaglandin E receptor 1 (subtype EP1)
Ecm1	941.621	-1.88522	0.229168	-8.2264	1.92916e-16	2.67123e-15	extracellular matrix protein 1
Syde2	350.725	1.41133	0.171637	8.22279	1.98826e-16	2.75083e-15	synapse defective 1, Rho GTPase, homolog 2 (C. elegans)
Lonrf3	250.108	-1.69145	0.205816	-8.21826	2.06469e-16	2.85426e-15	LON peptidase N-terminal domain and ring finger 3
Atl2	1043.04	1.28711	0.156692	8.2143	2.1341e-16	2.94782e-15	atlastin GTPase 2
Dio3	27.8446	-5.75555	0.7008	-8.21283	2.16033e-16	2.98164e-15	deiodinase, iodothyronine type III
AW112010	123.297	-2.0478	0.249508	-8.20735	2.26124e-16	3.11839e-15	expressed sequence AW112010
Svep1	892.332	-1.43095	0.174372	-8.20629	2.28122e-16	3.1434e-15	sushi, von Willebrand factor type A, EGF and pentraxin domain containing 1
Tmc6	351.166	-1.58015	0.192569	-8.20564	2.29373e-16	3.15809e-15	transmembrane channel-like gene family 6
Clmn	464.405	1.50842	0.183904	8.20222	2.35982e-16	3.24646e-15	calmin
B3galnt1	220.079	-1.11108	0.135466	-8.20197	2.36485e-16	3.25076e-15	UDP-GalNAc:betaGlcNAc beta 1,3-galactosaminyltransferase, polypeptide 1
Fam120c	423.183	1.10983	0.135332	8.2008	2.38802e-16	3.27997e-15	family with sequence similarity 120, member C
Marchf5	3171.59	0.563523	0.0687196	8.20032	2.39744e-16	3.29026e-15	membrane associated ring-CH-type finger 5
9330102E08Rik	141.823	1.44727	0.176561	8.19703	2.46409e-16	3.37901e-15	RIKEN cDNA 9330102E08 gene
Dclk1	374.484	-1.39775	0.170548	-8.19562	2.49315e-16	3.41612e-15	doublecortin-like kinase 1
Cd209f	326.534	-6.62887	0.808867	-8.19525	2.50075e-16	3.42131e-15	CD209f antigen
Mall	103.531	-2.71141	0.330852	-8.19524	2.50095e-16	3.42131e-15	mal, T cell differentiation protein-like
Ints6l	107.41	-1.68401	0.205516	-8.19405	2.52589e-16	3.45266e-15	integrator complex subunit 6 like
Dapp1	64.6053	-2.59188	0.316353	-8.19301	2.54764e-16	3.47961e-15	dual adaptor for phosphotyrosine and 3-phosphoinositides 1
Acaca	4084.66	1.6511	0.201559	8.19166	2.57642e-16	3.51609e-15	acetyl-Coenzyme A carboxylase alpha
Dusp7	378.886	-1.34908	0.164714	-8.19042	2.60306e-16	3.54961e-15	dual specificity phosphatase 7
Bean1	113.964	-2.60453	0.318068	-8.18859	2.64313e-16	3.60137e-15	brain expressed, associated with Nedd4, 1
Txlng	590.627	1.26932	0.155091	8.18435	2.73787e-16	3.72747e-15	taxilin gamma
Acads	2139.7	0.756704	0.0924817	8.1822	2.78703e-16	3.79138e-15	acyl-Coenzyme A dehydrogenase, short chain
Dlg3	229.929	-1.45082	0.177416	-8.17754	2.89698e-16	3.93782e-15	discs large MAGUK scaffold protein 3
Ninj1	1391.88	-1.90017	0.232482	-8.17344	2.9973e-16	4.07093e-15	ninjurin 1
Cfl2	2225.33	0.649646	0.0794952	8.17214	3.02962e-16	4.11156e-15	cofilin 2, muscle
Zmiz1	1689.55	-0.929712	0.113804	-8.16944	3.09821e-16	4.2013e-15	zinc finger, MIZ-type containing 1
Mex3b	107.104	-1.90819	0.233651	-8.16685	3.1654e-16	4.28901e-15	mex3 RNA binding family member B
Ptgr1	221.141	-2.18387	0.267631	-8.16002	3.34974e-16	4.53518e-15	prostaglandin reductase 1
Cklf	65.5235	-2.1673	0.265616	-8.15951	3.36387e-16	4.55069e-15	chemokine-like factor
Ifi209	23.2947	-5.29796	0.649487	-8.15714	3.43043e-16	4.63705e-15	interferon activated gene 209
Trap1	2402.14	0.8899	0.109098	8.15686	3.43855e-16	4.64184e-15	TNF receptor-associated protein 1
Gbp7	205.253	-1.38741	0.170092	-8.15683	3.43941e-16	4.64184e-15	guanylate binding protein 7
Gsap	171.096	-2.10674	0.258301	-8.15617	3.45821e-16	4.66352e-15	gamma-secretase activating protein
Cxcl13	89.6781	-5.58216	0.68467	-8.15307	3.54813e-16	4.78101e-15	chemokine (C-X-C motif) ligand 13
Fbn1	1560.72	-3.48519	0.427536	-8.1518	3.58541e-16	4.82743e-15	fibrillin 1
Postn	2392.48	-2.48246	0.30467	-8.14803	3.69893e-16	4.97635e-15	periostin, osteoblast specific factor
Cdc27	1108.46	0.78375	0.0962117	8.1461	3.75843e-16	5.05241e-15	cell division cycle 27
Ubald2	500.502	-1.27221	0.156324	-8.13828	4.00934e-16	5.38546e-15	UBA-like domain containing 2
Mknk2	10127.5	1.01553	0.124911	8.13007	4.29046e-16	5.75853e-15	MAP kinase-interacting serine/threonine kinase 2
Prag1	402.729	-1.31098	0.161265	-8.12937	4.31526e-16	5.78726e-15	PEAK1 related kinase activating pseudokinase 1
Gem	147.138	-1.69541	0.208561	-8.12908	4.32559e-16	5.79656e-15	GTP binding protein (gene overexpressed in skeletal muscle)
Hlf	107.575	1.63488	0.201144	8.12788	4.36854e-16	5.84952e-15	hepatic leukemia factor
Slc25a44	1388.56	0.930304	0.114733	8.10846	5.12658e-16	6.85916e-15	solute carrier family 25, member 44
Trim25	758.709	-1.64597	0.203044	-8.10645	5.21209e-16	6.9681e-15	tripartite motif-containing 25
Batf	29.5122	-5.44811	0.672158	-8.1054	5.25708e-16	7.02275e-15	basic leucine zipper transcription factor, ATF-like
Ptchd1	56.6759	-2.81483	0.347312	-8.10461	5.29157e-16	7.06329e-15	patched domain containing 1
D5Ertd579e	2313.78	1.20453	0.148709	8.09989	5.50087e-16	7.33693e-15	DNA segment, Chr 5, ERATO Doi 579, expressed
St6galnac6	231.533	-1.17256	0.144766	-8.09973	5.50834e-16	7.34115e-15	ST6 (alpha-N-acetyl-neuraminyl-2,3-beta-galactosyl-1,3)-N-acetylgalactosaminide alpha-2,6-sialyltransferase 6
Rab43	657.184	-0.949916	0.117308	-8.0976	5.60552e-16	7.46484e-15	RAB43, member RAS oncogene family
Ifit3	256.104	-1.60259	0.198024	-8.09292	5.82487e-16	7.7509e-15	interferon-induced protein with tetratricopeptide repeats 3
Col28a1	70.0641	-3.49185	0.431636	-8.0898	5.97628e-16	7.94616e-15	collagen, type XXVIII, alpha 1
Aoc3	18803.9	1.34682	0.166492	8.08938	5.99699e-16	7.9675e-15	amine oxidase, copper containing 3
Tlcd3b	278.886	1.24525	0.153958	8.08822	6.05429e-16	8.03736e-15	TLC domain containing 3B
Wsb2	1764.6	-0.755309	0.0934137	-8.08563	6.18434e-16	8.20362e-15	WD repeat and SOCS box-containing 2
Aprt	490.349	-1.45895	0.180533	-8.08136	6.40483e-16	8.48951e-15	adenine phosphoribosyl transferase
Pctp	125.276	-1.86499	0.230902	-8.07701	6.63743e-16	8.79099e-15	phosphatidylcholine transfer protein
Stard7	1207.54	0.805035	0.0996759	8.07652	6.66403e-16	8.81937e-15	START domain containing 7
Kif5a	191.503	1.12276	0.13902	8.07625	6.67881e-16	8.83208e-15	kinesin family member 5A
Pth1r	129.687	-2.3503	0.291149	-8.07248	6.8885e-16	9.10232e-15	parathyroid hormone 1 receptor
Espl1	39.6129	-2.64222	0.327396	-8.07042	7.00576e-16	9.2501e-15	extra spindle pole bodies 1, separase
Apaf1	232.973	-1.31385	0.162814	-8.06964	7.05049e-16	9.30195e-15	apoptotic peptidase activating factor 1
Ralgapa2	1278.58	1.24337	0.154116	8.06776	7.1598e-16	9.43887e-15	Ral GTPase activating protein, alpha subunit 2 (catalytic)
Kctd11	213.205	-1.18621	0.147105	-8.06371	7.40161e-16	9.75013e-15	potassium channel tetramerisation domain containing 11
Crlf1	67.4109	-2.59462	0.321772	-8.06352	7.41255e-16	9.75634e-15	cytokine receptor-like factor 1
Ndc80	32.6386	-2.86622	0.355458	-8.06344	7.41777e-16	9.75634e-15	NDC80 kinetochore complex component
Degs2	31.7967	-3.71176	0.460488	-8.0605	7.59835e-16	9.98615e-15	delta(4)-desaturase, sphingolipid 2
Slc7a2	227.015	-2.32836	0.288882	-8.0599	7.63571e-16	1.00275e-14	solute carrier family 7 (cationic amino acid transporter, y+ system), member 2
Prc1	65.3391	-1.9823	0.245963	-8.05934	7.67064e-16	1.00656e-14	protein regulator of cytokinesis 1
Arg1	134.83	-5.44069	0.675123	-8.05882	7.70367e-16	1.01012e-14	arginase, liver
Gpr68	53.192	-2.96668	0.36825	-8.05616	7.87281e-16	1.03151e-14	G protein-coupled receptor 68
Lgr4	505.089	0.862787	0.107128	8.05382	8.02471e-16	1.0506e-14	leucine-rich repeat-containing G protein-coupled receptor 4
Psmb10	586.307	-1.67554	0.20805	-8.05354	8.04328e-16	1.05223e-14	proteasome (prosome, macropain) subunit, beta type 10
Plppr3	286.883	-1.85805	0.230729	-8.05297	8.08061e-16	1.0563e-14	phospholipid phosphatase related 3
Vwa5a	1028.5	-1.06296	0.132044	-8.05004	8.27683e-16	1.08112e-14	von Willebrand factor A domain containing 5A
Ms4a8a	27.2092	-5.70245	0.708745	-8.04583	8.56596e-16	1.11803e-14	membrane-spanning 4-domains, subfamily A, member 8A
Trim12c	302.473	-1.76659	0.219574	-8.04555	8.58584e-16	1.11977e-14	tripartite motif-containing 12C
Ddo	203	1.39217	0.17308	8.04348	8.73191e-16	1.13795e-14	D-aspartate oxidase
Dennd4b	284.947	-1.4405	0.179093	-8.04331	8.74419e-16	1.13868e-14	DENN/MADD domain containing 4B
Ebi3	33.7694	-5.28272	0.656983	-8.04089	8.91888e-16	1.16054e-14	Epstein-Barr virus induced gene 3
Top2a	139.481	-2.36899	0.294647	-8.04009	8.97694e-16	1.16721e-14	topoisomerase (DNA) II alpha
Parvg	45.9926	-2.89311	0.359869	-8.03933	9.03329e-16	1.17364e-14	parvin, gamma
Lxn	503.849	-1.59949	0.198979	-8.03848	9.09582e-16	1.18086e-14	latexin
Nudt12	307.444	1.51501	0.188575	8.03402	9.43326e-16	1.22374e-14	nudix (nucleoside diphosphate linked moiety X)-type motif 12
Fgr	28.3145	-6.0984	0.75989	-8.02537	1.01219e-15	1.31208e-14	FGR proto-oncogene, Src family tyrosine kinase
Ly6a	381.772	-3.76929	0.469962	-8.02042	1.05383e-15	1.36501e-14	lymphocyte antigen 6 complex, locus A
Rnasel	226.555	-2.71881	0.339205	-8.01525	1.0991e-15	1.42257e-14	ribonuclease L (2', 5'-oligoisoadenylate synthetase-dependent)
Stradb	767.77	1.07123	0.133652	8.01507	1.10077e-15	1.42366e-14	STE20-related kinase adaptor beta
Fam43a	643.954	-2.04632	0.255328	-8.01451	1.10579e-15	1.42907e-14	family with sequence similarity 43, member A
Tspan4	1026.39	-1.22952	0.153418	-8.01416	1.10895e-15	1.43207e-14	tetraspanin 4
Entpd6	427.373	0.972847	0.12144	8.0109	1.13874e-15	1.46942e-14	ectonucleoside triphosphate diphosphohydrolase 6
Mogat2	137.539	2.64885	0.330721	8.00933	1.15333e-15	1.48713e-14	monoacylglycerol O-acyltransferase 2
Aldh1b1	48.0758	-2.37596	0.296899	-8.00259	1.21829e-15	1.5697e-14	aldehyde dehydrogenase 1 family, member B1
Arpin	187.659	-1.16095	0.145162	-7.99763	1.26833e-15	1.63294e-14	actin-related protein 2/3 complex inhibitor
Emilin1	1135.67	-1.60431	0.200672	-7.99469	1.299e-15	1.67117e-14	elastin microfibril interfacer 1
Slc5a6	335.938	1.24323	0.155514	7.99436	1.30252e-15	1.67443e-14	solute carrier family 5 (sodium-dependent vitamin transporter), member 6
Tmem221	26.0433	-3.14342	0.39353	-7.98777	1.37399e-15	1.76497e-14	transmembrane protein 221
Uqcc1	824.368	0.762368	0.0955161	7.98156	1.4449e-15	1.85467e-14	ubiquinol-cytochrome c reductase complex assembly factor 1
Tpm2	297.275	-1.76645	0.221475	-7.97587	1.51306e-15	1.94069e-14	tropomyosin 2, beta
Gmfg	106.876	-3.48736	0.437314	-7.9745	1.53004e-15	1.96101e-14	glia maturation factor, gamma
Bag4	636.253	1.03433	0.129742	7.97224	1.55819e-15	1.99558e-14	BCL2-associated athanogene 4
Hfe	1877.71	0.973529	0.122128	7.97137	1.56927e-15	2.00826e-14	homeostatic iron regulator
Cisd1	986.699	0.783485	0.0982959	7.97068	1.57805e-15	2.01729e-14	CDGSH iron sulfur domain 1
Celf4	187.439	-1.81362	0.227538	-7.97063	1.57869e-15	2.01729e-14	CUGBP, Elav-like family member 4
Epdr1	446.476	1.79193	0.224888	7.96811	1.61123e-15	2.05733e-14	ependymin related protein 1 (zebrafish)
Aldh1a3	39.6139	-3.58265	0.449816	-7.96469	1.65638e-15	2.11341e-14	aldehyde dehydrogenase family 1, subfamily A3
B3gnt8	31.1043	-2.99839	0.376542	-7.96298	1.67943e-15	2.14122e-14	UDP-GlcNAc:betaGal beta-1,3-N-acetylglucosaminyltransferase 8
Adamts7	216.126	-1.89776	0.238407	-7.96016	1.71812e-15	2.1889e-14	a disintegrin-like and metallopeptidase (reprolysin type) with thrombospondin type 1 motif, 7
C130074G19Rik	2607.66	1.06308	0.133789	7.94598	1.92668e-15	2.45278e-14	RIKEN cDNA C130074G19 gene
Dusp6	737.772	-1.04086	0.131062	-7.94173	1.99388e-15	2.53643e-14	dual specificity phosphatase 6
Lipa	4590.89	-1.26225	0.158971	-7.94009	2.02031e-15	2.56814e-14	lysosomal acid lipase A
Alox5	35.4631	-5.52695	0.696115	-7.9397	2.02666e-15	2.5743e-14	arachidonate 5-lipoxygenase
Tamalin	95.2175	-2.07944	0.261918	-7.93927	2.03376e-15	2.58139e-14	trafficking regulator and scaffold protein tamalin
Ccl8	184.959	-6.01534	0.758592	-7.92961	2.19829e-15	2.78816e-14	chemokine (C-C motif) ligand 8
Usp2	457.409	1.45064	0.182994	7.92728	2.24007e-15	2.83903e-14	ubiquitin specific peptidase 2
Ddr1	1429.71	1.05215	0.13281	7.92223	2.3329e-15	2.95448e-14	discoidin domain receptor family, member 1
Sox12	168.071	-1.24512	0.1575	-7.90554	2.66777e-15	3.37608e-14	SRY (sex determining region Y)-box 12
Prdx1	14721.9	-1.35091	0.170963	-7.90174	2.75028e-15	3.47791e-14	peroxiredoxin 1
Dlst	3622.02	0.637694	0.0807273	7.89937	2.80325e-15	3.54227e-14	dihydrolipoamide S-succinyltransferase (E2 component of 2-oxo-glutarate complex)
Arpc2	3987.78	-1.08749	0.137676	-7.89886	2.81458e-15	3.55395e-14	actin related protein 2/3 complex, subunit 2
Mdga1	33.8972	-2.67692	0.338906	-7.89871	2.81801e-15	3.55565e-14	MAM domain containing glycosylphosphatidylinositol anchor 1
Ubac1	763.311	0.764645	0.0968203	7.89756	2.84408e-15	3.5859e-14	ubiquitin associated domain containing 1
Zfand3	3478.3	0.605139	0.0766277	7.89713	2.854e-15	3.59575e-14	zinc finger, AN1-type domain 3
Lgals12	1152.33	0.856024	0.108417	7.89566	2.88787e-15	3.63574e-14	lectin, galactose binding, soluble 12
Tmem69	400.659	0.903606	0.114567	7.88712	3.09241e-15	3.888e-14	transmembrane protein 69
Kng2	48.4749	-3.36787	0.42701	-7.8871	3.09281e-15	3.888e-14	kininogen 2
Bcl2l11	148.646	-1.8292	0.2321	-7.88105	3.24632e-15	4.07691e-14	BCL2-like 11 (apoptosis facilitator)
Hexb	658.878	-1.07526	0.136437	-7.88099	3.24785e-15	4.07691e-14	hexosaminidase B
Cplx2	89.9578	-1.64265	0.20846	-7.87991	3.27604e-15	4.10926e-14	complexin 2
Pank3	6905.95	1.50872	0.191631	7.87306	3.46077e-15	4.33779e-14	pantothenate kinase 3
Igdcc4	58.9177	-2.59951	0.330238	-7.87163	3.5004e-15	4.38424e-14	immunoglobulin superfamily, DCC subclass, member 4
Traf1	34.5739	-3.08215	0.391639	-7.86988	3.54972e-15	4.44254e-14	TNF receptor-associated factor 1
Dnm3os	23.7912	-4.2363	0.538298	-7.8698	3.55216e-15	4.44254e-14	dynamin 3, opposite strand
Rnf24	581.289	1.39725	0.177576	7.86845	3.59049e-15	4.4872e-14	ring finger protein 24
Ubqln4	1360.32	0.75129	0.0956193	7.85709	3.93146e-15	4.90972e-14	ubiquilin 4
Flad1	806.756	0.814781	0.10375	7.85331	4.05211e-15	5.05669e-14	flavin adenine dinucleotide synthetase 1
Rpl13	3671.8	-0.905729	0.115381	-7.84993	4.16273e-15	5.19093e-14	ribosomal protein L13
Prkci	1847.7	1.49102	0.189957	7.84924	4.1856e-15	5.21564e-14	protein kinase C, iota
Myh14	556.646	1.79254	0.22841	7.84791	4.23041e-15	5.26763e-14	myosin, heavy polypeptide 14
Atp6ap2	1434.73	-0.787455	0.100346	-7.84742	4.24684e-15	5.28423e-14	ATPase, H+ transporting, lysosomal accessory protein 2
Atp13a2	1359.76	-1.38952	0.177118	-7.84513	4.32521e-15	5.37783e-14	ATPase type 13A2
Ptges	350.881	-1.25028	0.159379	-7.84468	4.34046e-15	5.39286e-14	prostaglandin E synthase
Ctsb	52897.4	-1.20909	0.154147	-7.84376	4.37261e-15	5.42885e-14	cathepsin B
Rock2	3133.89	0.887152	0.113107	7.84347	4.38265e-15	5.43736e-14	Rho-associated coiled-coil containing protein kinase 2
Mpc1-ps	1213.31	0.86104	0.109801	7.84179	4.44182e-15	5.50676e-14	mitochondrial pyruvate carrier 1, pseudogene
Mfn2	3348.1	1.29055	0.16465	7.83812	4.57353e-15	5.66593e-14	mitofusin 2
Pgd	15264.2	1.04936	0.133903	7.83669	4.62561e-15	5.72629e-14	phosphogluconate dehydrogenase
Traf5	95.9669	-1.6847	0.214993	-7.83606	4.6492e-15	5.75131e-14	TNF receptor-associated factor 5
Adrb3	4739.41	1.36335	0.174001	7.83532	4.67641e-15	5.78079e-14	adrenergic receptor, beta 3
Zdhhc2	100.209	1.48415	0.189538	7.83034	4.86558e-15	6.01027e-14	zinc finger, DHHC domain containing 2
Ccl22	20.0184	-4.58542	0.585618	-7.83005	4.87664e-15	6.01958e-14	chemokine (C-C motif) ligand 22
Pabpc1	14126.6	-0.596563	0.0762964	-7.81902	5.32368e-15	6.56665e-14	poly(A) binding protein, cytoplasmic 1
Sox17	246.027	-2.35263	0.300953	-7.81726	5.39865e-15	6.6543e-14	SRY (sex determining region Y)-box 17
Kcna5	81.2086	-3.13736	0.401752	-7.8092	5.75499e-15	7.0884e-14	potassium voltage-gated channel, shaker-related subfamily, member 5
Chdh	378.545	2.07808	0.266193	7.80668	5.87152e-15	7.22671e-14	choline dehydrogenase
Cpeb3	435.1	1.12405	0.144005	7.80559	5.9222e-15	7.28384e-14	cytoplasmic polyadenylation element binding protein 3
Agap2	45.1904	-2.25077	0.288392	-7.80454	5.97203e-15	7.33983e-14	ArfGAP with GTPase domain, ankyrin repeat and PH domain 2
Tnfsf9	28.1456	-3.36954	0.431816	-7.80317	6.03722e-15	7.41461e-14	tumor necrosis factor (ligand) superfamily, member 9
Cass4	58.0116	-3.45706	0.443078	-7.80237	6.07542e-15	7.45616e-14	Cas scaffolding protein family member 4
Prdx6	6347.92	1.32803	0.170253	7.80037	6.17269e-15	7.57008e-14	peroxiredoxin 6
Siglec1	477.456	-3.84796	0.493855	-7.79167	6.613e-15	8.10424e-14	sialic acid binding Ig-like lectin 1, sialoadhesin
Dmrt2	1339.8	1.5663	0.20108	7.78943	6.73128e-15	8.24328e-14	doublesex and mab-3 related transcription factor 2
Tlr8	85.0916	-2.93102	0.376933	-7.77597	7.48722e-15	9.16244e-14	toll-like receptor 8
Adora2b	26.1375	-4.04015	0.519603	-7.77545	7.51814e-15	9.19369e-14	adenosine A2b receptor
Hmgb2	165.207	-1.47869	0.190365	-7.76766	7.99482e-15	9.76961e-14	high mobility group box 2
Pdgfb	642.126	-1.70389	0.219484	-7.76317	8.28327e-15	1.01148e-13	platelet derived growth factor, B polypeptide
Lrp4	46.5659	-2.76559	0.356702	-7.75322	8.9594e-15	1.09326e-13	low density lipoprotein receptor-related protein 4
2810025M15Rik	299.775	-1.42541	0.18387	-7.75226	9.02745e-15	1.10078e-13	RIKEN cDNA 2810025M15 gene
Smpdl3a	893.536	-1.28654	0.166054	-7.7477	9.35691e-15	1.14014e-13	sphingomyelin phosphodiesterase, acid-like 3A
Rb1	1075.42	1.01526	0.131063	7.74637	9.45542e-15	1.15132e-13	RB transcriptional corepressor 1
Tagln	639.732	-1.50144	0.194001	-7.73932	9.99461e-15	1.21611e-13	transgelin
Itga5	1227.89	-1.54179	0.199289	-7.73641	1.02259e-14	1.24337e-13	integrin alpha 5 (fibronectin receptor alpha)
Dpysl3	112.952	-2.11397	0.273255	-7.73627	1.02374e-14	1.24387e-13	dihydropyrimidinase-like 3
Nt5dc2	216.742	-1.46086	0.188851	-7.73551	1.02986e-14	1.24999e-13	5'-nucleotidase domain containing 2
Abhd6	954.132	1.77812	0.229866	7.73547	1.03024e-14	1.24999e-13	abhydrolase domain containing 6
Hspa9	17592.4	0.943334	0.122072	7.72771	1.09502e-14	1.32765e-13	heat shock protein 9
P4ha1	2110.91	-1.22339	0.158353	-7.72575	1.11197e-14	1.34723e-13	procollagen-proline, 2-oxoglutarate 4-dioxygenase (proline 4-hydroxylase), alpha 1 polypeptide
Smim24	30.6033	-3.41685	0.44234	-7.72449	1.12299e-14	1.35963e-13	small integral membrane protein 24
H2-D1	15750.6	-0.785521	0.101699	-7.72401	1.12727e-14	1.36384e-13	histocompatibility 2, D region locus 1
Ncs1	148.875	-1.42696	0.184787	-7.72219	1.14344e-14	1.38242e-13	neuronal calcium sensor 1
H19	56.7454	-4.00271	0.518751	-7.71605	1.19989e-14	1.44964e-13	H19, imprinted maternally expressed transcript
Lias	772.19	0.710977	0.0921743	7.71339	1.22518e-14	1.47914e-13	lipoic acid synthetase
Camk2a	32.0486	-2.59848	0.337038	-7.70976	1.26053e-14	1.52075e-13	calcium/calmodulin-dependent protein kinase II alpha
Sipa1l2	563.286	-0.896442	0.116298	-7.70816	1.27642e-14	1.53883e-13	signal-induced proliferation-associated 1 like 2
Arpc3	2590.96	-1.30325	0.169113	-7.70638	1.29436e-14	1.55936e-13	actin related protein 2/3 complex, subunit 3
Phka2	724.628	1.00177	0.130167	7.69602	1.40367e-14	1.68985e-13	phosphorylase kinase alpha 2
Fmn1	117.05	-2.04012	0.265165	-7.69377	1.42857e-14	1.71861e-13	formin 1
Fsd2	503.839	1.02694	0.133536	7.69031	1.46779e-14	1.76455e-13	fibronectin type III and SPRY domain containing 2
Rps6kb1	1278.51	0.672114	0.0874134	7.68892	1.48386e-14	1.78262e-13	ribosomal protein S6 kinase, polypeptide 1
Smap2	755.132	-1.09252	0.142295	-7.67785	1.61777e-14	1.94212e-13	small ArfGAP 2
Ass1	99.122	-2.81553	0.366869	-7.67448	1.66093e-14	1.99253e-13	argininosuccinate synthetase 1
Clip4	33.6655	-3.09877	0.404063	-7.66904	1.73287e-14	2.07737e-13	CAP-GLY domain containing linker protein family, member 4
Macroh2a1	1348.99	-0.719351	0.093849	-7.66498	1.78853e-14	2.1426e-13	macroH2A.1 histone
Ccdc85b	720.613	-1.06307	0.13884	-7.65679	1.90635e-14	2.28213e-13	coiled-coil domain containing 85B
Nrg4	574.165	1.37661	0.179874	7.65321	1.96025e-14	2.34502e-13	neuregulin 4
Lep	5218.42	1.39427	0.182204	7.65225	1.97491e-14	2.36089e-13	leptin
Pla2g2d	29.9382	-4.91849	0.643337	-7.64528	2.08493e-14	2.49067e-13	phospholipase A2, group IID
Fetub	29.8957	-3.95784	0.518149	-7.63841	2.19921e-14	2.62535e-13	fetuin beta
Ddhd2	919.959	1.10761	0.145045	7.63628	2.23581e-14	2.66718e-13	DDHD domain containing 2
Ppp1r3b	568.589	1.03901	0.136128	7.63261	2.30056e-14	2.7425e-13	protein phosphatase 1, regulatory subunit 3B
Tnfsf13b	24.7986	-3.12665	0.409845	-7.62887	2.36824e-14	2.82121e-13	tumor necrosis factor (ligand) superfamily, member 13b
Ptpn12	1107.62	-0.726653	0.095274	-7.62698	2.40317e-14	2.86083e-13	protein tyrosine phosphatase, non-receptor type 12
E2f8	24.6839	-3.6375	0.477024	-7.62541	2.43265e-14	2.8939e-13	E2F transcription factor 8
Ngly1	669.404	0.78909	0.103498	7.62421	2.45526e-14	2.91877e-13	N-glycanase 1
Fry	1857.17	1.60122	0.210079	7.62199	2.49801e-14	2.96751e-13	FRY microtubule binding protein
Pde3b	4074.87	1.13355	0.148743	7.62087	2.5197e-14	2.99121e-13	phosphodiesterase 3B, cGMP-inhibited
Tpbg	49.892	-2.69816	0.354063	-7.62055	2.52601e-14	2.99661e-13	trophoblast glycoprotein
L2hgdh	275.677	0.903313	0.118579	7.61781	2.58026e-14	3.05883e-13	L-2-hydroxyglutarate dehydrogenase
Rpl5	6415.12	-0.845202	0.110955	-7.61753	2.58566e-14	3.06311e-13	ribosomal protein L5
Csf3r	32.1094	-4.79711	0.629952	-7.61504	2.63618e-14	3.12079e-13	colony stimulating factor 3 receptor (granulocyte)
Glb1l2	1697.86	1.55107	0.203691	7.6148	2.64096e-14	3.12428e-13	galactosidase, beta 1-like 2
Col24a1	19.4319	-5.02994	0.660569	-7.61455	2.64615e-14	3.12826e-13	collagen, type XXIV, alpha 1
Kif22	51.1525	-2.178	0.286186	-7.61044	2.73158e-14	3.22701e-13	kinesin family member 22
Shisa5	2589.57	-0.730547	0.0960009	-7.60979	2.74535e-14	3.24104e-13	shisa family member 5
E030003E18Rik	323.471	1.79853	0.23639	7.60828	2.77758e-14	3.27681e-13	RIKEN cDNA E030003E18 gene
Pafah2	542.337	0.700392	0.0920738	7.60686	2.80837e-14	3.30873e-13	platelet-activating factor acetylhydrolase 2
Pink1	2943.77	0.580691	0.0763378	7.60685	2.80851e-14	3.30873e-13	PTEN induced putative kinase 1
Aebp1	1908.11	-1.30926	0.172179	-7.60409	2.86926e-14	3.37796e-13	AE binding protein 1
Pamr1	28.441	-3.35867	0.44182	-7.60188	2.91854e-14	3.43361e-13	peptidase domain containing associated with muscle regeneration 1
Dpysl2	435.622	-1.42811	0.187906	-7.60014	2.9581e-14	3.47775e-13	dihydropyrimidinase-like 2
Hsd17b4	5314.41	0.997231	0.131264	7.59714	3.02735e-14	3.55672e-13	hydroxysteroid (17-beta) dehydrogenase 4
Bcat2	4778.18	1.08053	0.142312	7.59267	3.13391e-14	3.67938e-13	branched chain aminotransferase 2, mitochondrial
Lyplal1	297.774	0.879511	0.115854	7.59156	3.16082e-14	3.70841e-13	lysophospholipase-like 1
Coq9	1598.51	0.839436	0.110642	7.58693	3.27579e-14	3.84067e-13	coenzyme Q9
Napepld	561.104	1.0138	0.133691	7.58314	3.373e-14	3.94925e-13	N-acyl phosphatidylethanolamine phospholipase D
Itgb7	24.1436	-3.02378	0.398751	-7.58313	3.37304e-14	3.94925e-13	integrin beta 7
Ncaph	57.375	-2.08812	0.275391	-7.58239	3.39251e-14	3.96933e-13	non-SMC condensin I complex, subunit H
Padi4	45.3093	-4.58423	0.604799	-7.57975	3.46231e-14	4.04822e-13	peptidyl arginine deiminase, type IV
Acadsb	2612.67	0.957007	0.126323	7.57584	3.56805e-14	4.169e-13	acyl-Coenzyme A dehydrogenase, short/branched chain
Ctnnal1	144.516	1.49274	0.197049	7.57547	3.57818e-14	4.17797e-13	catenin (cadherin associated protein), alpha-like 1
Msi2	588.632	0.960709	0.12699	7.56522	3.87218e-14	4.51816e-13	musashi RNA-binding protein 2
Rplp0	13580.4	-0.885007	0.116995	-7.56451	3.89331e-14	4.53971e-13	ribosomal protein, large, P0
Gatd3a	653.717	0.818594	0.108342	7.55564	4.16801e-14	4.85669e-13	glutamine amidotransferase like class 1 domain containing 3A
Tmem182	1259.03	2.00777	0.265741	7.55538	4.17654e-14	4.86331e-13	transmembrane protein 182
Tubb4a	36.9243	-2.47915	0.328437	-7.54834	4.40841e-14	5.12981e-13	tubulin, beta 4A class IVA
Tpst1	452.895	-1.18629	0.157163	-7.54816	4.41466e-14	5.13319e-13	protein-tyrosine sulfotransferase 1
Pik3r6	65.6563	-2.34176	0.310246	-7.54808	4.41733e-14	5.13319e-13	phosphoinositide-3-kinase regulatory subunit 5
Slc16a13	42.3217	-2.56775	0.340246	-7.54674	4.46287e-14	5.18258e-13	solute carrier family 16 (monocarboxylic acid transporters), member 13
Cox4i2	43.9208	-3.09764	0.410544	-7.54521	4.51557e-14	5.24021e-13	cytochrome c oxidase subunit 4I2
Adamts10	324.377	-0.936931	0.124197	-7.54389	4.56147e-14	5.28988e-13	a disintegrin-like and metallopeptidase (reprolysin type) with thrombospondin type 1 motif, 10
Cbfa2t3	100.425	-2.06378	0.273589	-7.54337	4.57966e-14	5.30737e-13	CBFA2/RUNX1 translocation partner 3
Ubqln1	4351.03	0.749136	0.0994273	7.5345	4.90193e-14	5.67699e-13	ubiquilin 1
Ndufs2	4360.77	0.642987	0.0853755	7.53128	5.02444e-14	5.81492e-13	NADH:ubiquinone oxidoreductase core subunit S2
Ndrg1	1111.55	-1.25303	0.166411	-7.52978	5.0827e-14	5.87836e-13	N-myc downstream regulated gene 1
Calhm2	47.1855	-2.4123	0.320403	-7.52896	5.11463e-14	5.91128e-13	calcium homeostasis modulator family member 2
Cd4	26.8959	-3.94192	0.524126	-7.52094	5.43828e-14	6.27738e-13	CD4 antigen
Lrba	472.42	0.977754	0.130004	7.52093	5.43876e-14	6.27738e-13	LPS-responsive beige-like anchor
Ccrl2	52.1597	-2.76903	0.368273	-7.51895	5.52159e-14	6.36868e-13	chemokine (C-C motif) receptor-like 2
Rbbp8	233.448	-1.12501	0.149669	-7.51663	5.62075e-14	6.47867e-13	retinoblastoma binding protein 8, endonuclease
Gm5637	106.267	-1.4908	0.198405	-7.51391	5.73853e-14	6.60996e-13	predicted pseudogene 5637
Cadm3	64.8523	-2.56262	0.341181	-7.51103	5.86634e-14	6.75262e-13	cell adhesion molecule 3
Tes	191.25	-1.88808	0.251447	-7.50885	5.96486e-14	6.8614e-13	testin LIM domain protein
C920009B18Rik	25.948	-4.11887	0.548901	-7.50385	6.1971e-14	7.12374e-13	RIKEN cDNA C920009B18 gene
Gask1b	480.548	-1.24956	0.166544	-7.50288	6.24312e-14	7.17181e-13	golgi associated kinase 1B
Foxp1	490.99	-1.31879	0.175802	-7.50154	6.30742e-14	7.2408e-13	forkhead box P1
Efr3b	132.097	-1.89293	0.25238	-7.50032	6.36631e-14	7.30349e-13	EFR3 homolog B
Nol6	2041.21	1.05881	0.141196	7.49887	6.43691e-14	7.37952e-13	nucleolar protein family 6 (RNA-associated)
Ext1	1187.46	-0.870734	0.116205	-7.49308	6.72766e-14	7.70767e-13	exostosin glycosyltransferase 1
Tmeff1	622.617	1.1312	0.150984	7.49223	6.77157e-14	7.75276e-13	transmembrane protein with EGF-like and two follistatin-like domains 1
Dnmt3a	916.738	-1.11396	0.148687	-7.49201	6.78285e-14	7.76047e-13	DNA methyltransferase 3A
Slc25a16	746.104	0.875894	0.116933	7.49054	6.85912e-14	7.84247e-13	solute carrier family 25 (mitochondrial carrier, Graves disease autoantigen), member 16
Pclaf	54.3183	-2.69521	0.360089	-7.48482	7.16437e-14	8.186e-13	PCNA clamp associated factor
Pef1	1482.73	0.626383	0.0836908	7.48449	7.18241e-14	8.20112e-13	penta-EF hand domain containing 1
Gys1	1536.03	0.894713	0.119546	7.48424	7.19602e-14	8.21116e-13	glycogen synthase 1, muscle
Lst1	35.1535	-4.67929	0.625301	-7.48326	7.2503e-14	8.26758e-13	leukocyte specific transcript 1
Ccna2	50.0805	-1.96031	0.262028	-7.48131	7.35879e-14	8.38568e-13	cyclin A2
Ranbp9	1686.15	0.662102	0.0885094	7.48058	7.39974e-14	8.42671e-13	RAN binding protein 9
Il27ra	26.1508	-3.18112	0.425337	-7.47905	7.48621e-14	8.5195e-13	interleukin 27 receptor, alpha
Dipk1b	248.373	1.09073	0.145842	7.47883	7.4989e-14	8.52825e-13	divergent protein kinase domain 1B
Eln	429.753	-1.65896	0.221864	-7.47738	7.58211e-14	8.61714e-13	elastin
Prkab2	381.564	1.18201	0.158143	7.47431	7.76111e-14	8.8147e-13	protein kinase, AMP-activated, beta 2 non-catalytic subunit
Pilrb2	21.3916	-5.7719	0.772253	-7.4741	7.7735e-14	8.8229e-13	paired immunoglobin-like type 2 receptor beta 2
Adcy5	916.17	-0.9009	0.120569	-7.47207	7.89441e-14	8.95417e-13	adenylate cyclase 5
Clec11a	41.351	-2.41036	0.322594	-7.47181	7.90978e-14	8.96564e-13	C-type lectin domain family 11, member a
Immt	4059.18	0.791375	0.105939	7.47008	8.01453e-14	9.07834e-13	inner membrane protein, mitochondrial
Ptp4a1	2439.42	0.815728	0.109218	7.46881	8.09237e-14	9.16044e-13	protein tyrosine phosphatase 4a1
Arhgap15	25.147	-4.39111	0.588067	-7.46703	8.20257e-14	9.27902e-13	Rho GTPase activating protein 15
Akna	154.272	-1.57431	0.210845	-7.4667	8.22335e-14	9.29636e-13	AT-hook transcription factor
Gdpd5	306.518	-1.30054	0.174262	-7.46311	8.45043e-14	9.54674e-13	glycerophosphodiester phosphodiesterase domain containing 5
Usp24	1646.14	0.902989	0.121011	7.46206	8.51787e-14	9.61657e-13	ubiquitin specific peptidase 24
Mogat1	76.179	2.10179	0.281769	7.45925	8.70187e-14	9.8178e-13	monoacylglycerol O-acyltransferase 1
Ecscr	202.458	-2.25026	0.301693	-7.45876	8.73377e-14	9.84729e-13	endothelial cell surface expressed chemotaxis and apoptosis regulator
Nagpa	437.382	-0.945939	0.126843	-7.45757	8.81313e-14	9.9302e-13	N-acetylglucosamine-1-phosphodiester alpha-N-acetylglucosaminidase
Csad	2065.25	0.84502	0.113396	7.45194	9.1977e-14	1.03567e-12	cysteine sulfinic acid decarboxylase
Lrpprc	1213.62	0.806186	0.108248	7.44759	9.50611e-14	1.06969e-12	leucine-rich PPR-motif containing
Megf9	451.87	2.41737	0.324642	7.44628	9.60124e-14	1.07968e-12	multiple EGF-like-domains 9
Mfsd8	551.315	1.12413	0.15099	7.44507	9.68937e-14	1.08887e-12	major facilitator superfamily domain containing 8
Il6	39.7703	-4.06388	0.545859	-7.44493	9.69978e-14	1.08928e-12	interleukin 6
Cdip1	865.846	0.685035	0.0920146	7.44485	9.70574e-14	1.08928e-12	cell death inducing Trp53 target 1
Mpp7	854.713	1.23477	0.165858	7.44474	9.71363e-14	1.08945e-12	membrane protein, palmitoylated 7 (MAGUK p55 subfamily member 7)
Unc13d	58.5931	-3.00217	0.403275	-7.44448	9.73271e-14	1.09087e-12	unc-13 homolog D
Hoxc5	197.005	1.22681	0.164937	7.43803	1.02197e-13	1.1447e-12	homeobox C5
Spry1	220.485	-1.54062	0.207396	-7.4284	1.09917e-13	1.23037e-12	sprouty RTK signaling antagonist 1
Adamtsl5	312.04	-1.31746	0.177367	-7.42786	1.10371e-13	1.23464e-12	ADAMTS-like 5
Zfp697	214.608	1.0158	0.136758	7.42768	1.10518e-13	1.23547e-12	zinc finger protein 697
Paral1	1002.02	0.982112	0.132283	7.42432	1.13357e-13	1.26637e-12	PPARG activating RBM14 associated lncRNA 1
Tpx2	110.134	-1.63059	0.219677	-7.42268	1.14778e-13	1.28141e-12	TPX2, microtubule-associated
Acat1	3106.28	0.88699	0.119499	7.42256	1.14881e-13	1.28173e-12	acetyl-Coenzyme A acetyltransferase 1
Col4a5	298.901	-0.956011	0.128913	-7.41593	1.20772e-13	1.34657e-12	collagen, type IV, alpha 5
Pex16	1509.42	0.671458	0.0905471	7.41557	1.21102e-13	1.34936e-12	peroxisomal biogenesis factor 16
Zc3h12a	248.234	-1.49727	0.201918	-7.41527	1.21373e-13	1.3515e-12	zinc finger CCCH type containing 12A
Ecpas	2173.01	0.774487	0.104493	7.41184	1.24554e-13	1.38602e-12	Ecm29 proteasome adaptor and scaffold
Rnf157	107.463	-1.77621	0.239702	-7.41005	1.26251e-13	1.40399e-12	ring finger protein 157
Arap3	514.605	-1.90881	0.25763	-7.4091	1.2716e-13	1.41312e-12	ArfGAP with RhoGAP domain, ankyrin repeat and PH domain 3
Pfkfb1	265.431	1.07347	0.144886	7.40902	1.27238e-13	1.41312e-12	6-phosphofructo-2-kinase/fructose-2,6-biphosphatase 1
Creb3l1	925.492	-1.14061	0.153954	-7.40882	1.27433e-13	1.41436e-12	cAMP responsive element binding protein 3-like 1
Gm5424	34.809	-2.83854	0.383397	-7.40366	1.32482e-13	1.46901e-12	argininosuccinate synthase pseudogene
Ptcd3	656.731	0.820096	0.11077	7.40361	1.32529e-13	1.46901e-12	pentatricopeptide repeat domain 3
Nfkbiz	347.168	-1.91358	0.258526	-7.40186	1.34289e-13	1.48755e-12	nuclear factor of kappa light polypeptide gene enhancer in B cells inhibitor, zeta
Rpl8	7731.42	-0.726082	0.0980959	-7.40176	1.34395e-13	1.48777e-12	ribosomal protein L8
Unc5a	566.916	0.918778	0.124184	7.3985	1.37733e-13	1.52373e-12	unc-5 netrin receptor A
Cdc42se2	693.523	-1.13815	0.153971	-7.39197	1.44669e-13	1.59863e-12	CDC42 small effector 2
Ccnb1	39.9891	-2.34131	0.316738	-7.39195	1.44691e-13	1.59863e-12	cyclin B1
Osmr	1087.37	-1.46449	0.198161	-7.39041	1.46378e-13	1.61622e-12	oncostatin M receptor
Armc2	29.7435	-3.64517	0.493437	-7.3873	1.49839e-13	1.65336e-12	armadillo repeat containing 2
Slc25a37	421.979	-1.36047	0.184204	-7.38566	1.51698e-13	1.6728e-12	solute carrier family 25, member 37
Rrn3	1227.4	0.689242	0.0933368	7.38447	1.53065e-13	1.68678e-12	RRN3 RNA polymerase I transcription factor homolog (yeast)
Hoxb8	121.504	-1.86198	0.252218	-7.38242	1.55443e-13	1.71188e-12	homeobox B8
Synrg	563.718	0.891899	0.120864	7.37937	1.59045e-13	1.75042e-12	synergin, gamma
Echs1	3561.12	0.838204	0.113647	7.37552	1.63701e-13	1.8005e-12	enoyl Coenzyme A hydratase, short chain, 1, mitochondrial
Ppp2r1b	2798.24	1.09395	0.148383	7.37245	1.67519e-13	1.8413e-12	protein phosphatase 2, regulatory subunit A, beta
Cav2	6687.62	0.874745	0.118658	7.37198	1.68109e-13	1.8466e-12	caveolin 2
Cnp	269.708	-1.24201	0.168507	-7.37068	1.69764e-13	1.86358e-12	2',3'-cyclic nucleotide 3' phosphodiesterase
Rasa2	434.997	0.864068	0.117252	7.36933	1.71486e-13	1.88127e-12	RAS p21 protein activator 2
Chaf1b	49.6908	-2.6769	0.363281	-7.36868	1.72325e-13	1.88871e-12	chromatin assembly factor 1, subunit B (p60)
Iqgap3	39.3133	-2.25347	0.305819	-7.36863	1.72385e-13	1.88871e-12	IQ motif containing GTPase activating protein 3
Arf5	1331.09	-1.20911	0.164172	-7.36488	1.77304e-13	1.94136e-12	ADP-ribosylation factor 5
Psat1	4471.9	1.31928	0.179162	7.36362	1.78982e-13	1.95847e-12	phosphoserine aminotransferase 1
Mpdz	1505.58	1.13385	0.154089	7.35839	1.86145e-13	2.03554e-12	multiple PDZ domain crumbs cell polarity complex component
Inhba	27.5264	-2.81959	0.383315	-7.35581	1.89778e-13	2.07394e-12	inhibin beta-A
Ide	1329.96	0.742351	0.100929	7.35518	1.90663e-13	2.08228e-12	insulin degrading enzyme
Ccl5	22.6086	-3.7237	0.506374	-7.35364	1.92877e-13	2.10512e-12	chemokine (C-C motif) ligand 5
Gfra2	36.0904	-2.66365	0.36229	-7.35224	1.94908e-13	2.12592e-12	glial cell line derived neurotrophic factor family receptor alpha 2
St3gal3	1307.04	0.88216	0.120039	7.34897	1.99743e-13	2.17726e-12	ST3 beta-galactoside alpha-2,3-sialyltransferase 3
Epb41l1	2988.78	0.845382	0.115058	7.34742	2.02064e-13	2.20115e-12	erythrocyte membrane protein band 4.1 like 1
Atp5a1	13846.8	0.64738	0.0881305	7.34569	2.04697e-13	2.22841e-12	ATP synthase, H+ transporting, mitochondrial F1 complex, alpha subunit 1
Hnrnpa0	3273.18	-0.799533	0.10885	-7.3453	2.05299e-13	2.23354e-12	heterogeneous nuclear ribonucleoprotein A0
Bicc1	297.978	-1.58038	0.215201	-7.34373	2.07717e-13	2.25841e-12	BicC family RNA binding protein 1
P2ry12	26.1299	-5.16252	0.703345	-7.33996	2.13662e-13	2.32157e-12	purinergic receptor P2Y, G-protein coupled 12
Slc25a17	1076.88	0.631839	0.0861262	7.33621	2.19733e-13	2.38601e-12	solute carrier family 25 (mitochondrial carrier, peroxisomal membrane protein), member 17
Tmem143	861.215	1.00327	0.136777	7.33511	2.21547e-13	2.40418e-12	transmembrane protein 143
Sord	1423.33	0.900726	0.122907	7.32851	2.32732e-13	2.52395e-12	sorbitol dehydrogenase
Kif1b	3924.4	1.17728	0.160701	7.32591	2.37277e-13	2.5716e-12	kinesin family member 1B
Gm10521	19.973	-5.68581	0.776195	-7.32523	2.38482e-13	2.58302e-12	predicted gene 10521
Ms4a4a	26.3126	-5.7803	0.789205	-7.32421	2.40306e-13	2.60113e-12	membrane-spanning 4-domains, subfamily A, member 4A
Larp1b	877.714	0.861613	0.117673	7.32208	2.44155e-13	2.64112e-12	La ribonucleoprotein domain family, member 1B
Anxa4	2325.62	-1.16589	0.159311	-7.31835	2.51045e-13	2.71393e-12	annexin A4
Kcnq1	78.9796	-2.00125	0.27346	-7.31825	2.51234e-13	2.71425e-12	potassium voltage-gated channel, subfamily Q, member 1
Prkce	1995.04	1.05053	0.143592	7.3161	2.55285e-13	2.75627e-12	protein kinase C, epsilon
Slc8a1	212.684	-2.23571	0.305694	-7.31357	2.60131e-13	2.80682e-12	solute carrier family 8 (sodium/calcium exchanger), member 1
Tor3a	540.255	-0.921991	0.126077	-7.31294	2.6136e-13	2.81829e-12	torsin family 3, member A
Elac2	595.406	0.87813	0.120138	7.30932	2.68506e-13	2.89352e-12	elaC ribonuclease Z 2
2610016A17Rik	270.816	1.59674	0.218678	7.30182	2.83909e-13	3.05758e-12	RIKEN cDNA 2610016A17 gene
Sncaip	135.962	-1.68192	0.230419	-7.29937	2.89124e-13	3.11178e-12	synuclein, alpha interacting protein (synphilin)
Psme4	1973.34	1.01058	0.138494	7.29692	2.94438e-13	3.16697e-12	proteasome (prosome, macropain) activator subunit 4
Nudt13	394.26	0.787596	0.107944	7.29635	2.95675e-13	3.17827e-12	nudix (nucleoside diphosphate linked moiety X)-type motif 13
Nudt7	521.32	0.954133	0.130776	7.29596	2.9654e-13	3.18556e-12	nudix (nucleoside diphosphate linked moiety X)-type motif 7
Tmem179	273.917	1.37929	0.189218	7.2894	3.11334e-13	3.34238e-12	transmembrane protein 179
Arpc5	1951.79	-1.06684	0.146439	-7.28525	3.21074e-13	3.44478e-12	actin related protein 2/3 complex, subunit 5
Bach1	620.067	-1.09329	0.150179	-7.27987	3.3415e-13	3.58282e-12	BTB and CNC homology 1, basic leucine zipper transcription factor 1
Egr3	34.6515	-3.66073	0.502873	-7.27964	3.34717e-13	3.58665e-12	early growth response 3
Ang	35.7686	-2.90169	0.398617	-7.2794	3.35315e-13	3.5908e-12	angiogenin, ribonuclease, RNase A family, 5
Bpnt1	828.126	0.98052	0.134718	7.27829	3.38074e-13	3.61807e-12	3'(2'), 5'-bisphosphate nucleotidase 1
Gas6	3923.56	-1.74482	0.239883	-7.27363	3.4995e-13	3.74282e-12	growth arrest specific 6
Gbp4	32.1026	-2.81497	0.387153	-7.27095	3.5697e-13	3.81551e-12	guanylate binding protein 4
Cyp2e1	3838.72	3.63303	0.499685	7.27064	3.57776e-13	3.82173e-12	cytochrome P450, family 2, subfamily e, polypeptide 1
Birc3	255.59	-1.30055	0.178983	-7.26634	3.6935e-13	3.94289e-12	baculoviral IAP repeat-containing 3
Dlat	2958.96	0.872317	0.120077	7.26466	3.7399e-13	3.98993e-12	dihydrolipoamide S-acetyltransferase (E2 component of pyruvate dehydrogenase complex)
Sntb1	673.024	1.67359	0.23042	7.26321	3.78e-13	4.03019e-12	syntrophin, basic 1
Acsl1	24508	0.940286	0.129501	7.26083	3.84716e-13	4.09923e-12	acyl-CoA synthetase long-chain family member 1
Prrx2	58.9349	-1.82181	0.250978	-7.25885	3.90406e-13	4.15727e-12	paired related homeobox 2
Gm2a	2978.4	-0.827093	0.113984	-7.25624	3.98007e-13	4.23556e-12	GM2 ganglioside activator protein
Car5b	1541.88	1.03597	0.142774	7.25605	3.98552e-13	4.23872e-12	carbonic anhydrase 5b, mitochondrial
Kalrn	118.962	-1.74964	0.241142	-7.25561	3.99847e-13	4.24984e-12	kalirin, RhoGEF kinase
Dnaaf9	1909.79	1.10075	0.151854	7.24876	4.20598e-13	4.46761e-12	dynein axonemal assembly factor 9
Arhgef37	231.043	1.77579	0.244988	7.2485	4.21399e-13	4.47333e-12	Rho guanine nucleotide exchange factor (GEF) 37
Ephb1	161.272	-2.02632	0.279585	-7.24759	4.24247e-13	4.50077e-12	Eph receptor B1
Inpp5a	1563.52	0.676271	0.0933605	7.24366	4.36738e-13	4.6304e-12	inositol polyphosphate-5-phosphatase A
Sox6	283.779	1.38815	0.19164	7.24351	4.3721e-13	4.63252e-12	SRY (sex determining region Y)-box 6
Dusp2	22.5992	-3.41299	0.471368	-7.24061	4.46683e-13	4.72996e-12	dual specificity phosphatase 2
Tcf3	842.75	-0.808504	0.111669	-7.2402	4.48019e-13	4.74116e-12	transcription factor 3
Ccn5	98.9333	-2.56007	0.353818	-7.23556	4.63624e-13	4.90327e-12	cellular communication network factor 5
Pde8b	57.0061	-2.08836	0.288646	-7.235	4.65525e-13	4.92032e-12	phosphodiesterase 8B
Tiam1	301.579	0.946955	0.130924	7.23288	4.72861e-13	4.99476e-12	T cell lymphoma invasion and metastasis 1
Gdpd2	28.5881	-3.7768	0.522191	-7.23259	4.73852e-13	5.00213e-12	glycerophosphodiester phosphodiesterase domain containing 2
Arc	54.2862	-2.8391	0.392635	-7.23088	4.79858e-13	5.0624e-12	activity regulated cytoskeletal-associated protein
Rras2	1809.35	0.69688	0.0963819	7.23041	4.8155e-13	5.07711e-12	related RAS viral (r-ras) oncogene 2
Knstrn	42.8739	-1.99344	0.275761	-7.22887	4.87028e-13	5.13169e-12	kinetochore-localized astrin/SPAG5 binding
F8	74.3259	1.65497	0.228969	7.22791	4.90466e-13	5.16473e-12	coagulation factor VIII
Col6a2	8092.4	-1.70389	0.235768	-7.22696	4.93915e-13	5.19784e-12	collagen, type VI, alpha 2
Pmaip1	34.485	-2.60632	0.360835	-7.223	5.08519e-13	5.34822e-12	phorbol-12-myristate-13-acetate-induced protein 1
Lmo7	293.803	-2.34862	0.325333	-7.21912	5.23268e-13	5.49996e-12	LIM domain only 7
Fbln7	60.3639	-2.46965	0.342198	-7.21702	5.31406e-13	5.58205e-12	fibulin 7
Cav1	36637	1.05438	0.146157	7.214	5.43299e-13	5.70347e-12	caveolin 1, caveolae protein
Acad11	1414.14	0.923516	0.128025	7.21355	5.45108e-13	5.71894e-12	acyl-Coenzyme A dehydrogenase family, member 11
Cyp27a1	202.924	1.16837	0.161992	7.21248	5.49399e-13	5.76042e-12	cytochrome P450, family 27, subfamily a, polypeptide 1
Helz2	296.022	-1.21543	0.168561	-7.21059	5.57102e-13	5.8376e-12	helicase with zinc finger 2, transcriptional coactivator
Foxred1	642.775	0.750078	0.104066	7.20768	5.69116e-13	5.95982e-12	FAD-dependent oxidoreductase domain containing 1
AU022793	21.5503	-4.77353	0.662438	-7.206	5.76189e-13	6.03019e-12	expressed sequence AU022793
Rhbdd3	324.719	0.760925	0.10561	7.20507	5.80142e-13	6.06783e-12	rhomboid domain containing 3
Phlda1	570.827	-1.46373	0.20319	-7.20376	5.85752e-13	6.12276e-12	pleckstrin homology like domain, family A, member 1
Kctd12	1024.21	-2.10085	0.29167	-7.20284	5.89709e-13	6.15911e-12	potassium channel tetramerisation domain containing 12
Afap1l1	540.373	-1.93886	0.269182	-7.20278	5.89951e-13	6.15911e-12	actin filament associated protein 1-like 1
Ctsc	1401.19	-1.2916	0.179451	-7.19753	6.13151e-13	6.3974e-12	cathepsin C
Apobr	364.921	-1.23054	0.171002	-7.19603	6.19919e-13	6.46406e-12	apolipoprotein B receptor
Fads3	9867.96	1.23876	0.172152	7.19575	6.21163e-13	6.47307e-12	fatty acid desaturase 3
F630028O10Rik	20.5463	-5.2692	0.732471	-7.19373	6.30457e-13	6.56591e-12	RIKEN cDNA F630028O10 gene
Tlcd1	556.12	1.10007	0.15293	7.1933	6.32418e-13	6.58231e-12	TLC domain containing 1
Lpgat1	9107.65	0.895421	0.124508	7.19167	6.40057e-13	6.65777e-12	lysophosphatidylglycerol acyltransferase 1
P2ry13	23.7629	-5.34362	0.743095	-7.19103	6.43044e-13	6.68476e-12	purinergic receptor P2Y, G-protein coupled 13
Nhsl1	92.4071	-1.9327	0.268782	-7.19059	6.45136e-13	6.70242e-12	NHS-like 1
Arhgef3	247.64	-1.2968	0.180388	-7.18893	6.52996e-13	6.77995e-12	Rho guanine nucleotide exchange factor (GEF) 3
Kif21b	997.608	1.43072	0.199155	7.18393	6.77368e-13	7.02872e-12	kinesin family member 21B
Wdr91	420.167	-1.18283	0.164661	-7.18346	6.79711e-13	7.04875e-12	WD repeat domain 91
Rmdn3	971.33	0.622307	0.0866431	7.18242	6.8489e-13	7.09814e-12	regulator of microtubule dynamics 3
Loxl1	1925.42	-1.2786	0.178107	-7.17886	7.02953e-13	7.28092e-12	lysyl oxidase-like 1
Jazf1	500.528	0.834037	0.116189	7.17828	7.05922e-13	7.30724e-12	JAZF zinc finger 1
Itm2c	2610	-1.15535	0.160959	-7.17793	7.07732e-13	7.32153e-12	integral membrane protein 2C
Gipc1	826.818	-0.82672	0.115199	-7.17643	7.15575e-13	7.39818e-12	GIPC PDZ domain containing family, member 1
AW011738	31.4919	-2.30489	0.321219	-7.17546	7.20625e-13	7.44588e-12	expressed sequence AW011738
Klb	695.155	1.86387	0.259797	7.17434	7.26585e-13	7.50215e-12	klotho beta
Prdm8	19.416	-4.08869	0.569911	-7.17427	7.26951e-13	7.50215e-12	PR domain containing 8
Lzts2	2105.5	0.674071	0.0940042	7.17065	7.46452e-13	7.69875e-12	leucine zipper, putative tumor suppressor 2
Abhd15	1002.11	1.23052	0.171683	7.16742	7.64254e-13	7.87759e-12	abhydrolase domain containing 15
Cluh	5165.1	1.10534	0.154251	7.16582	7.73246e-13	7.96546e-12	clustered mitochondria (cluA/CLU1) homolog
Camkk2	435.139	-0.801987	0.111957	-7.16337	7.87154e-13	8.10383e-12	calcium/calmodulin-dependent protein kinase kinase 2, beta
Gpr34	19.2326	-4.65114	0.649841	-7.15735	8.22507e-13	8.4627e-12	G protein-coupled receptor 34
Arhgef7	1395.18	-0.724722	0.101262	-7.1569	8.25217e-13	8.48546e-12	Rho guanine nucleotide exchange factor (GEF7)
Slco2b1	142.916	-1.66059	0.232046	-7.15627	8.29019e-13	8.51942e-12	solute carrier organic anion transporter family, member 2b1
Hmgcs1	6123.23	0.957337	0.133781	7.15598	8.30749e-13	8.53206e-12	3-hydroxy-3-methylglutaryl-Coenzyme A synthase 1
Tpt1	14004.1	-1.23589	0.172746	-7.15436	8.4064e-13	8.62845e-12	tumor protein, translationally-controlled 1
Ccdc71l	408.401	-0.880655	0.123334	-7.14043	9.30375e-13	9.54376e-12	coiled-coil domain containing 71 like
Pear1	341.962	-2.02267	0.283369	-7.13792	9.47519e-13	9.71378e-12	platelet endothelial aggregation receptor 1
Cbs	92.0385	2.03122	0.284624	7.13651	9.57335e-13	9.80851e-12	cystathionine beta-synthase
Gpsm2	60.996	-2.02524	0.283884	-7.13403	9.74726e-13	9.98071e-12	G-protein signalling modulator 2 (AGS3-like, C. elegans)
Cln6	260.047	-1.2824	0.17985	-7.13039	1.00088e-12	1.02424e-11	ceroid-lipofuscinosis, neuronal 6
Hmgcs2	164.073	-1.32955	0.186591	-7.12548	1.03717e-12	1.06073e-11	3-hydroxy-3-methylglutaryl-Coenzyme A synthase 2
Plbd1	1152.3	0.919811	0.129115	7.12396	1.04867e-12	1.07185e-11	phospholipase B domain containing 1
Vsir	1173.46	-1.42727	0.200369	-7.1232	1.05448e-12	1.07715e-11	V-set immunoregulatory receptor
Gfm2	742.364	0.704694	0.0989471	7.12193	1.06424e-12	1.08647e-11	G elongation factor, mitochondrial 2
Cdkn2a	80.0072	-2.50267	0.35141	-7.1218	1.06527e-12	1.08687e-11	cyclin dependent kinase inhibitor 2A
Kif11	39.6556	-2.42495	0.340652	-7.11855	1.09065e-12	1.11209e-11	kinesin family member 11
Hvcn1	748.101	-1.41249	0.198427	-7.11842	1.0917e-12	1.11251e-11	hydrogen voltage-gated channel 1
Rtn4ip1	324.69	0.842233	0.118344	7.11683	1.10439e-12	1.12476e-11	reticulon 4 interacting protein 1
Steap3	636.266	-1.14066	0.160458	-7.10877	1.17079e-12	1.19167e-11	STEAP family member 3
Gbp9	86.1454	-2.50918	0.352988	-7.1084	1.17396e-12	1.1942e-11	guanylate-binding protein 9
Tsc22d2	2774.75	1.31794	0.18541	7.10825	1.17524e-12	1.19478e-11	TSC22 domain family, member 2
Bhlhe22	29.1335	-3.32883	0.46832	-7.10803	1.17712e-12	1.19598e-11	basic helix-loop-helix family, member e22
Sgta	2573.21	0.476632	0.0670795	7.10548	1.19903e-12	1.21751e-11	small glutamine-rich tetratricopeptide repeat (TPR)-containing, alpha
Phf11b	18.6166	-4.62365	0.650942	-7.10301	1.22069e-12	1.23877e-11	PHD finger protein 11B
Lgi2	170.961	-2.11784	0.298373	-7.09795	1.26621e-12	1.28398e-11	leucine-rich repeat LGI family, member 2
Pianp	35.0569	-2.74499	0.386733	-7.09789	1.26675e-12	1.28398e-11	PILR alpha associated neural protein
Prkch	221.661	-1.832	0.25811	-7.09774	1.26813e-12	1.28462e-11	protein kinase C, eta
Map3k11	1153.55	-0.623641	0.0878824	-7.09632	1.28126e-12	1.29715e-11	mitogen-activated protein kinase kinase kinase 11
4933412E12Rik	32.496	-2.46175	0.347286	-7.08854	1.35537e-12	1.37137e-11	RIKEN cDNA 4933412E12 gene
Ppp1r18	1714.93	-0.692017	0.0976422	-7.08727	1.36786e-12	1.38318e-11	protein phosphatase 1, regulatory subunit 18
Skp2	38.7771	-2.0027	0.282626	-7.08604	1.38002e-12	1.39465e-11	S-phase kinase-associated protein 2
Rab19	16.5276	-4.2838	0.604819	-7.08278	1.41294e-12	1.42708e-11	RAB19, member RAS oncogene family
Acod1	23.1045	-5.62856	0.795073	-7.0793	1.44882e-12	1.46245e-11	aconitate decarboxylase 1
Upp1	109.576	-2.33044	0.329298	-7.077	1.47307e-12	1.48605e-11	uridine phosphorylase 1
Gngt2	137.049	-1.90716	0.269553	-7.07525	1.49184e-12	1.50409e-11	guanine nucleotide binding protein (G protein), gamma transducing activity polypeptide 2
Glrx	280.46	-1.30785	0.184908	-7.07298	1.51639e-12	1.52795e-11	glutaredoxin
Rian	163.293	-1.93056	0.272994	-7.07181	1.52931e-12	1.54005e-11	RNA imprinted and accumulated in nucleus
Gm19522	59.3159	1.74694	0.247041	7.07147	1.53302e-12	1.54288e-11	predicted gene, 19522
Erap1	410.67	-0.902744	0.127682	-7.07027	1.54638e-12	1.5554e-11	endoplasmic reticulum aminopeptidase 1
Rars2	418.186	0.736212	0.104145	7.06913	1.55907e-12	1.56725e-11	arginyl-tRNA synthetase 2, mitochondrial
Ptma	5253.28	-1.00463	0.142147	-7.0675	1.57744e-12	1.58478e-11	prothymosin alpha
Tmem106b	1878.57	0.689172	0.0975357	7.06585	1.59637e-12	1.60285e-11	transmembrane protein 106B
Asap3	109.461	-1.25169	0.177154	-7.06554	1.5999e-12	1.60546e-11	ArfGAP with SH3 domain, ankyrin repeat and PH domain 3
Nlrp1a	17.7564	-5.53495	0.783396	-7.06533	1.60234e-12	1.60696e-11	NLR family, pyrin domain containing 1A
Tspan2	83.0734	-2.47814	0.350753	-7.06522	1.6036e-12	1.60727e-11	tetraspanin 2
Itpripl2	1461.62	-0.933216	0.132118	-7.06351	1.62352e-12	1.62628e-11	inositol 1,4,5-triphosphate receptor interacting protein-like 2
Dnmt3aos	15.3897	-4.7306	0.669968	-7.06094	1.65379e-12	1.65563e-11	DNA methyltransferase 3A, opposite strand
8030453O22Rik	16.8184	-4.534	0.642549	-7.05627	1.7103e-12	1.71121e-11	RIKEN cDNA 8030453O22 gene
Tns1	13495.5	1.1704	0.165909	7.05447	1.73262e-12	1.73252e-11	tensin 1
Stra6l	23.001	-3.41581	0.484338	-7.05254	1.7568e-12	1.75566e-11	STRA6-like
Tmem45b	1368.1	1.54831	0.219549	7.05221	1.76103e-12	1.75887e-11	transmembrane protein 45b
Cish	68.4298	-1.93542	0.274468	-7.05155	1.76939e-12	1.76618e-11	cytokine inducible SH2-containing protein
Abracl	315.831	-1.71025	0.242677	-7.04746	1.82212e-12	1.81775e-11	ABRA C-terminal like
Spsb4	17.3298	-3.94315	0.559545	-7.04707	1.82724e-12	1.82179e-11	splA/ryanodine receptor domain and SOCS box containing 4
Rps27rt	287.456	-1.19304	0.169514	-7.03799	1.95034e-12	1.94339e-11	ribosomal protein S27, retrogene
Herc3	347.308	0.98744	0.140366	7.03476	1.99599e-12	1.98771e-11	hect domain and RLD 3
Gm5431	15.8305	-5.07591	0.721657	-7.03368	2.01153e-12	2.00202e-11	predicted gene 5431
Hoxb7	63.736	-1.68234	0.239188	-7.03355	2.01344e-12	2.00275e-11	homeobox B7
Epb41l2	3910.59	0.806161	0.114686	7.02932	2.0755e-12	2.06328e-11	erythrocyte membrane protein band 4.1 like 2
Oxsm	386.909	0.908553	0.129266	7.02854	2.08704e-12	2.07355e-11	3-oxoacyl-ACP synthase, mitochondrial
Prkg2	22.4324	-3.12339	0.444555	-7.02588	2.12716e-12	2.11217e-11	protein kinase, cGMP-dependent, type II
Otud6b	1117.54	0.791467	0.11276	7.01903	2.23413e-12	2.2171e-11	OTU domain containing 6B
Chn2	33.9328	-2.42244	0.34515	-7.01852	2.24227e-12	2.22389e-11	chimerin 2
Slc18b1	720.273	0.820327	0.116932	7.0154	2.29299e-12	2.27287e-11	solute carrier family 18, subfamily B, member 1
Hibch	1229.02	1.02492	0.146127	7.01393	2.3171e-12	2.29544e-11	3-hydroxyisobutyryl-Coenzyme A hydrolase
Dgka	215.229	-1.16663	0.166337	-7.01369	2.32111e-12	2.29807e-11	diacylglycerol kinase, alpha
Mef2c	333.953	-1.60612	0.229005	-7.01348	2.32469e-12	2.30028e-11	myocyte enhancer factor 2C
Myo1c	8517.65	1.02326	0.14595	7.01102	2.36587e-12	2.33968e-11	myosin IC
Lap3	1570.76	0.520331	0.0742288	7.00983	2.38611e-12	2.35833e-11	leucine aminopeptidase 3
Scd1	187873	1.90106	0.271206	7.00964	2.38934e-12	2.36015e-11	stearoyl-Coenzyme A desaturase 1
Cpeb1	1202.86	0.664192	0.0947888	7.00706	2.4337e-12	2.40258e-11	cytoplasmic polyadenylation element binding protein 1
Skap2	942.213	-1.29917	0.18544	-7.00589	2.45427e-12	2.42148e-11	src family associated phosphoprotein 2
Apol9b	22.2125	-3.11657	0.444928	-7.00464	2.47614e-12	2.44165e-11	apolipoprotein L 9b
Zc3h12d	54.1081	-1.95236	0.278834	-7.00187	2.52564e-12	2.48902e-11	zinc finger CCCH type containing 12D
Pilrb1	17.3477	-5.49877	0.785364	-7.00155	2.53137e-12	2.49323e-11	paired immunoglobin-like type 2 receptor beta 1
Ak8	26.0802	-3.9728	0.567471	-7.00087	2.5437e-12	2.50392e-11	adenylate kinase 8
Trim34a	74.4222	-1.39445	0.199205	-7.00009	2.55791e-12	2.51645e-11	tripartite motif-containing 34A
Sema4c	378.819	-1.8688	0.266993	-6.99943	2.56997e-12	2.52687e-11	sema domain, immunoglobulin domain (Ig), transmembrane domain (TM) and short cytoplasmic domain, (semaphorin) 4C
Vash2	25.742	-2.54025	0.362967	-6.99856	2.58608e-12	2.54124e-11	vasohibin 2
Mreg	606.714	1.71396	0.244912	6.99828	2.59131e-12	2.54491e-11	melanoregulin
Tob1	2082.93	1.04455	0.149306	6.99602	2.63343e-12	2.58479e-11	transducer of ErbB-2.1
Vill	42.7902	-2.59486	0.370932	-6.99552	2.64274e-12	2.59243e-11	villin-like
Phc2	945.798	-0.767071	0.109666	-6.99459	2.66044e-12	2.6083e-11	polyhomeotic 2
Nuak2	50.2399	-2.29853	0.328704	-6.99269	2.69659e-12	2.64223e-11	NUAK family, SNF1-like kinase, 2
Afp	15.7835	-5.06961	0.725068	-6.99191	2.71175e-12	2.65556e-11	alpha fetoprotein
Hadha	7679.17	0.920168	0.131618	6.99122	2.72502e-12	2.66702e-11	hydroxyacyl-CoA dehydrogenase trifunctional multienzyme complex subunit alpha
Rab20	96.2835	-1.8516	0.264874	-6.99049	2.73928e-12	2.67944e-11	RAB20, member RAS oncogene family
N4bp2l1	455.728	0.955639	0.136707	6.9904	2.74096e-12	2.67955e-11	NEDD4 binding protein 2-like 1
Tmem255a	184.832	-2.37469	0.339781	-6.9889	2.77059e-12	2.70696e-11	transmembrane protein 255A
Syngr2	958.241	-0.805769	0.115306	-6.9881	2.78638e-12	2.72083e-11	synaptogyrin 2
Mfn1	863.384	0.72068	0.103141	6.98735	2.80122e-12	2.73375e-11	mitofusin 1
Adhfe1	2625.33	0.914206	0.130852	6.98659	2.81646e-12	2.74705e-11	alcohol dehydrogenase, iron containing, 1
Tmx2	1298.99	0.766508	0.109786	6.98184	2.91339e-12	2.83997e-11	thioredoxin-related transmembrane protein 2
Mccc2	754.341	0.888536	0.127291	6.98038	2.94381e-12	2.86799e-11	methylcrotonoyl-Coenzyme A carboxylase 2 (beta)
Nfs1	815.267	0.712953	0.102162	6.97863	2.98064e-12	2.90221e-11	nitrogen fixation gene 1 (S. cerevisiae)
Pdk2	1959.19	0.787591	0.112891	6.97656	3.02486e-12	2.94359e-11	pyruvate dehydrogenase kinase, isoenzyme 2
Gba	731.929	-0.825493	0.118347	-6.9752	3.05429e-12	2.97053e-11	glucosidase, beta, acid
Asb4	20.1918	-3.8124	0.546671	-6.97384	3.08397e-12	2.99769e-11	ankyrin repeat and SOCS box-containing 4
Gpam	2946.56	1.64976	0.236663	6.97091	3.14905e-12	3.05921e-11	glycerol-3-phosphate acyltransferase, mitochondrial
Pgrmc2	4241.65	0.861267	0.123607	6.96779	3.21961e-12	3.12598e-11	progesterone receptor membrane component 2
Sorl1	323.551	2.01569	0.289344	6.9664	3.25145e-12	3.15509e-11	sortilin-related receptor, LDLR class A repeats-containing
Cdh11	601.107	-1.25019	0.179519	-6.96413	3.30437e-12	3.20462e-11	cadherin 11
Batf2	15.9585	-4.46987	0.642315	-6.95899	3.42717e-12	3.32182e-11	basic leucine zipper transcription factor, ATF-like 2
Acadvl	4678.86	0.781972	0.112459	6.9534	3.56577e-12	3.4542e-11	acyl-Coenzyme A dehydrogenase, very long chain
Uhrf1	74.479	-1.71544	0.247118	-6.94179	3.87164e-12	3.74837e-11	ubiquitin-like, containing PHD and RING finger domains, 1
Pcdh18	69.8586	-2.43212	0.350468	-6.93964	3.93092e-12	3.80361e-11	protocadherin 18
Isoc1	2790.92	1.47955	0.213549	6.92841	4.25584e-12	4.11567e-11	isochorismatase domain containing 1
Cgas	33.53	-2.29569	0.331373	-6.92783	4.27356e-12	4.13046e-11	cyclic GMP-AMP synthase
Tpsb2	75.4282	-2.25928	0.326163	-6.92684	4.3035e-12	4.15704e-11	tryptase beta 2
Got1l1	59.7104	1.55535	0.224632	6.924	4.39077e-12	4.23894e-11	glutamic-oxaloacetic transaminase 1-like 1
Pira2	16.8556	-4.28009	0.618389	-6.92135	4.47349e-12	4.31636e-11	paired-Ig-like receptor A2
Pals2	451.885	-1.11146	0.160631	-6.91935	4.53721e-12	4.37537e-11	protein associated with LIN7 2, MAGUK family member
F830016B08Rik	16.3349	-4.75608	0.687371	-6.91923	4.54096e-12	4.37651e-11	RIKEN cDNA F830016B08 gene
Mitf	339.897	-1.25954	0.182048	-6.91876	4.55624e-12	4.38876e-11	melanogenesis associated transcription factor
Dbf4	81.1536	-1.49194	0.215644	-6.91854	4.56322e-12	4.393e-11	DBF4 zinc finger
Pold3	238.994	-0.888215	0.128426	-6.91616	4.6404e-12	4.46478e-11	polymerase (DNA-directed), delta 3, accessory subunit
Mthfd1l	185.615	-1.15156	0.166811	-6.9034	5.07721e-12	4.8823e-11	methylenetetrahydrofolate dehydrogenase (NADP+ dependent) 1-like
Aco2	9275.32	0.896317	0.12984	6.90325	5.08272e-12	4.88485e-11	aconitase 2, mitochondrial
Irak4	287.363	-1.14118	0.16534	-6.902	5.12747e-12	4.92508e-11	interleukin-1 receptor-associated kinase 4
Poln	156.338	1.42332	0.206221	6.9019	5.13133e-12	4.92602e-11	DNA polymerase N
Tex2	1725.19	1.13686	0.164738	6.90101	5.16326e-12	4.95388e-11	testis expressed gene 2
Tmem51	58.7685	-2.52099	0.365315	-6.90086	5.16874e-12	4.95635e-11	transmembrane protein 51
Mest	977.707	-1.82224	0.2641	-6.89982	5.20701e-12	4.99024e-11	mesoderm specific transcript
Apol9a	29.0021	-3.82814	0.554862	-6.89925	5.2277e-12	5.00726e-11	apolipoprotein L 9a
Nxph3	28.3094	-2.64387	0.383397	-6.89591	5.35227e-12	5.1237e-11	neurexophilin 3
Ppm1j	54.3867	-2.61537	0.379287	-6.89549	5.36803e-12	5.13591e-11	protein phosphatase 1J
Polr3g	199.364	1.04176	0.151149	6.89229	5.49017e-12	5.24983e-11	polymerase (RNA) III (DNA directed) polypeptide G
Slc12a5	70.2283	-1.87204	0.271863	-6.88595	5.74037e-12	5.486e-11	solute carrier family 12, member 5
Hmmr	32.0482	-2.29101	0.332725	-6.88562	5.75375e-12	5.4957e-11	hyaluronan mediated motility receptor (RHAMM)
Acat2	1155.57	1.14221	0.165889	6.88538	5.76327e-12	5.50172e-11	acetyl-Coenzyme A acetyltransferase 2
Ubr3	1932.52	0.933803	0.135636	6.88463	5.79369e-12	5.52766e-11	ubiquitin protein ligase E3 component n-recognin 3
Kcp	24.4088	-3.45639	0.502064	-6.88437	5.80451e-12	5.53489e-11	kielin/chordin-like protein
Atp2b1	1139.36	-0.841334	0.122221	-6.8837	5.83197e-12	5.55796e-11	ATPase, Ca++ transporting, plasma membrane 1
Hlx	486.353	-1.07068	0.155599	-6.881	5.94346e-12	5.66106e-11	H2.0-like homeobox
Laptm4b	1771.41	1.13004	0.164373	6.87483	6.20632e-12	5.90813e-11	lysosomal-associated protein transmembrane 4B
Tceal9	859.398	-1.22571	0.17831	-6.87404	6.24096e-12	5.93779e-11	transcription elongation factor A like 9
Tlcd4	70.9331	2.08954	0.304092	6.87141	6.35715e-12	6.04496e-11	TLC domain containing 4
Npr3	9260.93	1.37665	0.200409	6.86922	6.45522e-12	6.1348e-11	natriuretic peptide receptor 3
Cped1	2304.43	1.51	0.219887	6.86714	6.55004e-12	6.22144e-11	cadherin-like and PC-esterase domain containing 1
Fbn2	17.1458	-5.06444	0.737999	-6.86239	6.77163e-12	6.42833e-11	fibrillin 2
Dusp8	673.47	1.55304	0.22637	6.86065	6.85475e-12	6.50363e-11	dual specificity phosphatase 8
Rps3a1	8965.94	-0.877699	0.127945	-6.85995	6.88841e-12	6.53193e-11	ribosomal protein S3A1
Snx8	841.571	-1.16873	0.170455	-6.85653	7.05519e-12	6.68636e-11	sorting nexin 8
Lonp1	5393.84	0.826626	0.120629	6.85262	7.25105e-12	6.86816e-11	lon peptidase 1, mitochondrial
Sys1	979.598	0.707991	0.103329	6.85181	7.29207e-12	6.90319e-11	SYS1 Golgi-localized integral membrane protein homolog (S. cerevisiae)
H2-Q10	103.517	1.77294	0.25882	6.8501	7.38005e-12	6.9826e-11	histocompatibility 2, Q region locus 10
Ighm	2273.06	1.35328	0.197578	6.84934	7.41923e-12	7.01578e-11	immunoglobulin heavy constant mu
Asb1	369.985	1.05285	0.15375	6.84776	7.50134e-12	7.08949e-11	ankyrin repeat and SOCS box-containing 1
A830018L16Rik	408.405	1.58783	0.232139	6.84002	7.91808e-12	7.47921e-11	RIKEN cDNA A830018L16 gene
Melk	18.9727	-3.49971	0.511917	-6.83648	8.1163e-12	7.6622e-11	maternal embryonic leucine zipper kinase
Slc20a2	1048.72	1.10374	0.161454	6.83629	8.12724e-12	7.66829e-11	solute carrier family 20, member 2
Uck1	1149.98	0.614647	0.0899354	6.83432	8.23976e-12	7.77015e-11	uridine-cytidine kinase 1
Mast4	539.71	-1.1584	0.169503	-6.83409	8.25268e-12	7.77804e-11	microtubule associated serine/threonine kinase family member 4
Ptgs2	79.4628	-3.1673	0.463627	-6.83157	8.3992e-12	7.91176e-11	prostaglandin-endoperoxide synthase 2
Pnpla8	3575.86	0.858861	0.12586	6.82395	8.85676e-12	8.33816e-11	patatin-like phospholipase domain containing 8
Zbtb7b	3026.76	0.6754	0.0989811	6.82353	8.88294e-12	8.3582e-11	zinc finger and BTB domain containing 7B
H2-M2	13.862	-5.3457	0.783442	-6.82335	8.89393e-12	8.36392e-11	histocompatibility 2, M region locus 2
Foxm1	57.088	-1.88736	0.276626	-6.8228	8.92834e-12	8.39165e-11	forkhead box M1
Gbp5	47.9025	-2.43966	0.357651	-6.82135	9.0191e-12	8.47229e-11	guanylate binding protein 5
Plin1	26348.2	1.10252	0.161736	6.81682	9.30773e-12	8.73861e-11	perilipin 1
Fuca1	1633.95	-0.698175	0.102425	-6.81642	9.33362e-12	8.7581e-11	fucosidase, alpha-L- 1, tissue
Myl1	345.449	0.77474	0.113678	6.8152	9.41356e-12	8.82826e-11	myosin, light polypeptide 1
St8sia4	263.683	-1.67225	0.245441	-6.81326	9.54118e-12	8.94302e-11	ST8 alpha-N-acetyl-neuraminide alpha-2,8-sialyltransferase 4
Rgs4	67.4719	-2.14733	0.315198	-6.81262	9.58364e-12	8.97788e-11	regulator of G-protein signaling 4
Cd300ld3	19.5371	-4.39671	0.64614	-6.80458	1.01343e-11	9.48851e-11	CD300 molecule like family member D3
Heatr5b	938.686	0.898968	0.132156	6.80233	1.0294e-11	9.6328e-11	HEAT repeat containing 5B
Socs2	136.413	-1.66447	0.244769	-6.80014	1.04519e-11	9.77515e-11	suppressor of cytokine signaling 2
Gm12250	13.5638	-4.91608	0.722961	-6.79992	1.04676e-11	9.78448e-11	predicted gene 12250
Grtp1	148.881	1.17772	0.173214	6.79926	1.05155e-11	9.82387e-11	GH regulated TBC protein 1
Lonp2	2665.81	0.837724	0.123282	6.79519	1.08169e-11	1.00999e-10	lon peptidase 2, peroxisomal
Pafah1b3	94.1565	-1.88837	0.278031	-6.79192	1.10649e-11	1.03258e-10	platelet-activating factor acetylhydrolase, isoform 1b, subunit 3
Tgif1	643.376	-1.29175	0.19024	-6.7901	1.12056e-11	1.04514e-10	TGFB-induced factor homeobox 1
Kif19a	24.2808	-3.37111	0.496543	-6.78916	1.12787e-11	1.05138e-10	kinesin family member 19A
Epb41l5	209.088	1.21368	0.178798	6.78799	1.13706e-11	1.05938e-10	erythrocyte membrane protein band 4.1 like 5
Hoxc8	1906.33	0.932473	0.137417	6.78573	1.15502e-11	1.07552e-10	homeobox C8
Col16a1	248.072	-1.72143	0.253714	-6.78492	1.1615e-11	1.08096e-10	collagen, type XVI, alpha 1
Plxna4	241.666	-1.05064	0.154851	-6.78481	1.16236e-11	1.08118e-10	plexin A4
Slc25a29	101.695	1.22653	0.180887	6.78064	1.19645e-11	1.11228e-10	solute carrier family 25 (mitochondrial carrier, palmitoylcarnitine transporter), member 29
Agl	1119.79	1.00095	0.147628	6.78019	1.20014e-11	1.1151e-10	amylo-1,6-glucosidase, 4-alpha-glucanotransferase
Rhbdd2	511.194	0.775674	0.114428	6.77872	1.21249e-11	1.12596e-10	rhomboid domain containing 2
Timmdc1	546.878	0.63396	0.0935542	6.7764	1.2321e-11	1.14355e-10	translocase of inner mitochondrial membrane domain containing 1
Dusp10	852.234	0.85137	0.125652	6.7756	1.23891e-11	1.14924e-10	dual specificity phosphatase 10
P3h4	302.393	-0.926326	0.136768	-6.77297	1.26166e-11	1.16971e-10	prolyl 3-hydroxylase family member 4 (non-enzymatic)
Tacc3	117.509	-1.11878	0.165187	-6.77281	1.26308e-11	1.17039e-10	transforming, acidic coiled-coil containing protein 3
Adrb2	27.421	-3.05959	0.451904	-6.77046	1.28375e-11	1.1889e-10	adrenergic receptor, beta 2
Vash1	1009.15	-1.92405	0.284228	-6.76939	1.29324e-11	1.19704e-10	vasohibin 1
Opa1	1495.2	0.76646	0.113346	6.76215	1.35959e-11	1.25777e-10	OPA1, mitochondrial dynamin like GTPase
Lum	867.109	-2.15088	0.318176	-6.76004	1.37954e-11	1.27553e-10	lumican
Lrrc27	561.725	0.983793	0.145583	6.75763	1.40265e-11	1.29619e-10	leucine rich repeat containing 27
Tab3	378.67	0.963909	0.142658	6.7568	1.41071e-11	1.30294e-10	TGF-beta activated kinase 1/MAP3K7 binding protein 3
Mfsd10	309.221	-0.999997	0.148008	-6.75637	1.41489e-11	1.30609e-10	major facilitator superfamily domain containing 10
Tmem131l	226.076	-0.870087	0.1288	-6.75533	1.42506e-11	1.31448e-10	transmembrane 131 like
Egfr	592.475	-0.864189	0.127928	-6.75529	1.42551e-11	1.31448e-10	epidermal growth factor receptor
Podn	329.515	-0.7487	0.110943	-6.74852	1.49362e-11	1.37638e-10	podocan
Filip1l	249.084	-1.3103	0.194163	-6.74846	1.49426e-11	1.37638e-10	filamin A interacting protein 1-like
Pmpca	1423.67	0.600721	0.089023	6.74793	1.49967e-11	1.38047e-10	peptidase (mitochondrial processing) alpha
Olfr1033	89.188	-1.69344	0.250959	-6.74787	1.50032e-11	1.38047e-10	olfactory receptor 1033
Aplp1	149.246	-1.02916	0.152543	-6.74671	1.51238e-11	1.39082e-10	amyloid beta (A4) precursor-like protein 1
Apbb2	519.887	-1.34131	0.198825	-6.74619	1.5178e-11	1.39505e-10	amyloid beta (A4) precursor protein-binding, family B, member 2
Etfrf1	859.465	0.79125	0.11732	6.74435	1.53711e-11	1.41165e-10	electron transfer flavoprotein regulatory factor 1
Galk1	388.341	-0.89396	0.13255	-6.74431	1.53751e-11	1.41165e-10	galactokinase 1
Ppfia4	22.4294	-4.019	0.595999	-6.7433	1.54829e-11	1.42078e-10	protein tyrosine phosphatase, receptor type, f polypeptide (PTPRF), interacting protein (liprin), alpha 4
Tm4sf1	284.625	-2.02676	0.300586	-6.74271	1.55462e-11	1.42582e-10	transmembrane 4 superfamily member 1
Gstm2	3065.83	0.873903	0.12962	6.74207	1.56151e-11	1.43137e-10	glutathione S-transferase, mu 2
Spata6l	162.841	1.27043	0.188453	6.74136	1.5691e-11	1.43755e-10	spermatogenesis associated 6 like
Wdr66	39.2885	-2.16301	0.320963	-6.73911	1.59356e-11	1.45856e-10	WD repeat domain 66
Prkar1b	32.7656	-2.38266	0.353557	-6.7391	1.59374e-11	1.45856e-10	protein kinase, cAMP dependent regulatory, type I beta
Hcar2	115.129	-1.28751	0.191101	-6.73735	1.61303e-11	1.47542e-10	hydroxycarboxylic acid receptor 2
Fndc1	65.7272	-2.78737	0.413792	-6.73618	1.62606e-11	1.48592e-10	fibronectin type III domain containing 1
Akr1a1	11869	-0.988955	0.146813	-6.73616	1.62624e-11	1.48592e-10	aldo-keto reductase family 1, member A1 (aldehyde reductase)
Tenm4	4164.82	1.55473	0.230809	6.736	1.62809e-11	1.48681e-10	teneurin transmembrane protein 4
Hoxc6	702.096	1.16195	0.172503	6.73581	1.63023e-11	1.48797e-10	homeobox C6
Pgf	552.18	-3.03457	0.450538	-6.73542	1.63454e-11	1.4911e-10	placental growth factor
Fen1	177.303	-1.12839	0.167532	-6.73534	1.63545e-11	1.49114e-10	flap structure specific endonuclease 1
Iars2	1751.96	0.741638	0.110146	6.73321	1.65955e-11	1.5123e-10	isoleucine-tRNA synthetase 2, mitochondrial
Pigg	254.027	0.897255	0.133291	6.73154	1.67878e-11	1.52901e-10	phosphatidylinositol glycan anchor biosynthesis, class G
Septin11	1135.73	-1.05901	0.157354	-6.73008	1.69565e-11	1.54354e-10	septin 11
Cfap45	15.3491	-3.79078	0.563485	-6.72738	1.72748e-11	1.57168e-10	cilia and flagella associated protein 45
Dbt	2009.62	0.989787	0.147144	6.72667	1.73594e-11	1.57854e-10	dihydrolipoamide branched chain transacylase E2
Trim16	597.673	0.991141	0.147418	6.72334	1.77608e-11	1.61418e-10	tripartite motif-containing 16
Snta1	912.257	0.82956	0.123505	6.7168	1.85762e-11	1.68669e-10	syntrophin, acidic 1
Mmp11	714.798	-2.08828	0.310905	-6.71678	1.85784e-11	1.68669e-10	matrix metallopeptidase 11
Zbtb41	640.811	0.891563	0.132817	6.71273	1.9101e-11	1.73322e-10	zinc finger and BTB domain containing 41
B4galt1	1303.54	-0.70224	0.104667	-6.7093	1.95554e-11	1.7735e-10	UDP-Gal:betaGlcNAc beta 1,4- galactosyltransferase, polypeptide 1
Palmd	3439.18	1.15423	0.172051	6.70863	1.96459e-11	1.78076e-10	palmdelphin
Tnc	973.393	-2.14399	0.319711	-6.70604	1.99973e-11	1.81166e-10	tenascin C
Fignl1	37.8916	-2.08624	0.311117	-6.70564	2.0052e-11	1.81564e-10	fidgetin-like 1
Haus8	145.099	-1.08972	0.162568	-6.70318	2.03937e-11	1.8456e-10	4HAUS augmin-like complex, subunit 8
Ror2	51.6488	-2.28134	0.340351	-6.70291	2.04314e-11	1.84804e-10	receptor tyrosine kinase-like orphan receptor 2
Ephb2	320.45	0.875811	0.130674	6.70226	2.05224e-11	1.85528e-10	Eph receptor B2
Gm6548	201.136	-0.8612	0.128545	-6.69958	2.09014e-11	1.88854e-10	eukaryotic translation elongation factor 1 alpha 1 pseudogene
Wnt5b	141.737	1.31262	0.195947	6.69885	2.10073e-11	1.89711e-10	wingless-type MMTV integration site family, member 5B
Oas1g	13.1948	-5.27427	0.787748	-6.69538	2.15114e-11	1.9416e-10	2'-5' oligoadenylate synthetase 1G
Neu1	651.278	-0.792026	0.118326	-6.6936	2.17748e-11	1.96434e-10	neuraminidase 1
Xpo4	110.989	1.1144	0.166558	6.69073	2.22067e-11	2.00224e-10	exportin 4
Cldn12	364.853	0.961138	0.143683	6.68931	2.24228e-11	2.02066e-10	claudin 12
Mex3a	83.1696	-1.3199	0.197441	-6.68503	2.30879e-11	2.07949e-10	mex3 RNA binding family member A
Dact2	20.0281	-3.1144	0.466006	-6.68318	2.33815e-11	2.10483e-10	dishevelled-binding antagonist of beta-catenin 2
Nrxn2	93.1177	-1.33778	0.200223	-6.68144	2.36609e-11	2.12885e-10	neurexin II
Socs1	36.6947	-1.9954	0.298784	-6.6784	2.41568e-11	2.17233e-10	suppressor of cytokine signaling 1
Ctxn1	57.2071	-1.58866	0.237935	-6.67684	2.44151e-11	2.1944e-10	cortexin 1
Slf1	195.815	1.0177	0.15257	6.6704	2.55115e-11	2.29173e-10	SMC5-SMC6 complex localization factor 1
Zranb2	1406.21	0.595646	0.0893859	6.66375	2.66919e-11	2.39651e-10	zinc finger, RAN-binding domain containing 2
Rnf122	179.161	-1.26013	0.189108	-6.66358	2.67238e-11	2.39812e-10	ring finger protein 122
Oas3	14.537	-5.29176	0.794418	-6.66118	2.71633e-11	2.43627e-10	2'-5' oligoadenylate synthetase 3
Steap2	118.034	-1.22518	0.184044	-6.65697	2.79536e-11	2.50584e-10	six transmembrane epithelial antigen of prostate 2
Axin2	376.151	1.07274	0.161238	6.65315	2.8688e-11	2.57032e-10	axin 2
Acad12	225.546	1.17079	0.176048	6.65038	2.92334e-11	2.61781e-10	acyl-Coenzyme A dehydrogenase family, member 12
Nxph4	24.0557	-3.02474	0.454976	-6.64814	2.96824e-11	2.65662e-10	neurexophilin 4
Cenpe	59.9886	-1.86219	0.280146	-6.64721	2.987e-11	2.67201e-10	centromere protein E
Col6a3	3952.13	-1.8151	0.273083	-6.64669	2.99749e-11	2.67885e-10	collagen, type VI, alpha 3
Farp1	451.448	-0.778048	0.117058	-6.64668	2.99779e-11	2.67885e-10	FERM, RhoGEF (Arhgef) and pleckstrin domain protein 1 (chondrocyte-derived)
Lman2l	699.221	1.1112	0.167251	6.64392	3.05447e-11	2.72807e-10	lectin, mannose-binding 2-like
P2rx5	161.441	1.04225	0.156897	6.6429	3.07562e-11	2.74553e-10	purinergic receptor P2X, ligand-gated ion channel, 5
Ryr1	16.4478	-3.69505	0.556349	-6.64161	3.10268e-11	2.76823e-10	ryanodine receptor 1, skeletal muscle
Napsa	17.2383	-3.59269	0.541103	-6.63957	3.146e-11	2.80542e-10	napsin A aspartic peptidase
Lgi4	48.013	-2.44612	0.368465	-6.63866	3.16542e-11	2.82126e-10	leucine-rich repeat LGI family, member 4
Lyst	879.392	1.07026	0.161262	6.63674	3.20689e-11	2.85673e-10	lysosomal trafficking regulator
Cep250	488.416	-0.844566	0.127268	-6.6361	3.22096e-11	2.86777e-10	centrosomal protein 250
Mill2	23.2682	-2.99463	0.451438	-6.63353	3.27746e-11	2.91655e-10	MHC I like leukocyte 2
Poglut3	305.87	-0.919606	0.138661	-6.63205	3.31054e-11	2.94445e-10	protein O-glucosyltransferase 3
Cbx4	1791.22	1.01603	0.153317	6.62699	3.42594e-11	3.0455e-10	chromobox 4
Pdp2	218.837	1.27617	0.192606	6.6258	3.45377e-11	3.06864e-10	pyruvate dehyrogenase phosphatase catalytic subunit 2
Bcl6	1047.56	0.830405	0.125331	6.6257	3.45612e-11	3.06913e-10	B cell leukemia/lymphoma 6
Dlgap5	31.3212	-2.70246	0.407901	-6.62527	3.46603e-11	3.07633e-10	DLG associated protein 5
Fbln5	278.163	-1.77366	0.26774	-6.62455	3.48302e-11	3.0898e-10	fibulin 5
Mybl2	22.8643	-2.68373	0.405139	-6.6242	3.49123e-11	3.09547e-10	myeloblastosis oncogene-like 2
Serpinb2	15.7218	-4.37958	0.661307	-6.6226	3.52924e-11	3.12723e-10	serine (or cysteine) peptidase inhibitor, clade B, member 2
Ddah2	450.248	-1.03065	0.155627	-6.62254	3.53071e-11	3.12723e-10	dimethylarginine dimethylaminohydrolase 2
Spsb1	436.184	-0.92349	0.139484	-6.62077	3.57331e-11	3.16332e-10	splA/ryanodine receptor domain and SOCS box containing 1
Crot	882.958	0.692793	0.104666	6.61906	3.61489e-11	3.19847e-10	carnitine O-octanoyltransferase
Cda	56.1015	-2.40182	0.362891	-6.61857	3.6269e-11	3.20743e-10	cytidine deaminase
Thrb	363.597	1.01275	0.153043	6.61741	3.65549e-11	3.23103e-10	thyroid hormone receptor beta
Utrn	3542.18	1.16267	0.175718	6.6167	3.67303e-11	3.24486e-10	utrophin
Lig1	148.637	-1.20745	0.182513	-6.61571	3.69762e-11	3.2649e-10	ligase I, DNA, ATP-dependent
F7	19.3214	-3.71506	0.56194	-6.61114	3.81376e-11	3.3657e-10	coagulation factor VII
Gpx3	1476.09	-0.989599	0.14971	-6.61008	3.841e-11	3.38744e-10	glutathione peroxidase 3
Ogfrl1	177.437	-1.776	0.268682	-6.61003	3.84237e-11	3.38744e-10	opioid growth factor receptor-like 1
A530040E14Rik	14.3468	-4.30247	0.651032	-6.6087	3.87716e-11	3.41635e-10	RIKEN cDNA A530040E14 gene
Nod1	737.922	-0.592744	0.0896966	-6.60832	3.88717e-11	3.4234e-10	nucleotide-binding oligomerization domain containing 1
Ccdc9b	875.555	1.03098	0.156038	6.60722	3.916e-11	3.44701e-10	coiled-coil domain containing 9B
Rhog	1098.92	-1.19091	0.18025	-6.60698	3.92238e-11	3.45085e-10	ras homolog family member G
Mmp2	1650.3	-2.87401	0.435039	-6.60633	3.93955e-11	3.46396e-10	matrix metallopeptidase 2
S1pr1	501.775	-1.6966	0.256819	-6.60621	3.94274e-11	3.46396e-10	sphingosine-1-phosphate receptor 1
Dlc1	5323.74	0.885584	0.134054	6.60619	3.94337e-11	3.46396e-10	deleted in liver cancer 1
Tmem144	38.078	-2.41294	0.365291	-6.60553	3.96095e-11	3.47761e-10	transmembrane protein 144
Mtus1	1479.77	0.633093	0.0958958	6.60188	4.05973e-11	3.56249e-10	mitochondrial tumor suppressor 1
Dcst2	122.839	1.31196	0.198758	6.60077	4.09035e-11	3.58752e-10	DC-STAMP domain containing 2
4930483K19Rik	54.4508	1.69262	0.256439	6.6005	4.09768e-11	3.5921e-10	RIKEN cDNA 4930483K19 gene
Trpc4	22.3255	-2.79424	0.423711	-6.59468	4.26164e-11	3.73391e-10	transient receptor potential cation channel, subfamily C, member 4
B3galt2	877.999	0.709946	0.107677	6.59329	4.30193e-11	3.76728e-10	UDP-Gal:betaGlcNAc beta 1,3-galactosyltransferase, polypeptide 2
Atl3	3649.38	1.01257	0.153604	6.59211	4.33622e-11	3.79536e-10	atlastin GTPase 3
F5	41.2519	-2.13594	0.32403	-6.59178	4.34571e-11	3.80172e-10	coagulation factor V
Kat2b	1095.35	0.796808	0.120963	6.58718	4.48251e-11	3.91938e-10	K(lysine) acetyltransferase 2B
Rps3	8717.39	-0.893733	0.135711	-6.58557	4.53147e-11	3.96016e-10	ribosomal protein S3
Serpinb1c	16.0626	-4.93311	0.74909	-6.58547	4.53434e-11	3.96064e-10	serine (or cysteine) peptidase inhibitor, clade B, member 1c
Pgm2l1	285.313	-1.40008	0.212768	-6.58031	4.69462e-11	4.09854e-10	phosphoglucomutase 2-like 1
Plod2	1381.92	-1.55933	0.236982	-6.57995	4.70619e-11	4.10654e-10	procollagen lysine, 2-oxoglutarate 5-dioxygenase 2
AW549877	1569.37	0.937887	0.14257	6.57842	4.75488e-11	4.14691e-10	expressed sequence AW549877
Rps23	5125.18	-1.20556	0.183289	-6.57737	4.78827e-11	4.17389e-10	ribosomal protein S23
Fabp7	30.5616	-3.0279	0.460421	-6.57638	4.82034e-11	4.1997e-10	fatty acid binding protein 7, brain
Pon3	1244.77	1.00461	0.152787	6.57519	4.85916e-11	4.23136e-10	paraoxonase 3
Zswim6	258.209	-1.14264	0.173796	-6.57463	4.87727e-11	4.24497e-10	zinc finger SWIM-type containing 6
Morc4	739.834	1.11154	0.169105	6.57309	4.9283e-11	4.2872e-10	microrchidia 4
Suclg1	1649.46	0.61853	0.0941075	6.57258	4.94501e-11	4.29953e-10	succinate-CoA ligase, GDP-forming, alpha subunit
Ormdl3	4186.78	0.69873	0.106323	6.57176	4.97255e-11	4.32128e-10	ORM1-like 3 (S. cerevisiae)
Bhlhe40	656.234	-1.27421	0.193923	-6.5707	5.00802e-11	4.34989e-10	basic helix-loop-helix family, member e40
Fgl2	106.351	-1.85317	0.282049	-6.5704	5.01801e-11	4.35635e-10	fibrinogen-like protein 2
Efcc1	14.8067	-4.09307	0.623044	-6.56948	5.04929e-11	4.38128e-10	EF hand and coiled-coil domain containing 1
N4bp3	398.878	-1.7911	0.272709	-6.56783	5.10534e-11	4.42766e-10	NEDD4 binding protein 3
Gm7367	125.345	-1.58744	0.24175	-6.56646	5.15252e-11	4.4663e-10	1110014K08Rik pseudogene
Edem1	3988.27	1.0967	0.167024	6.56614	5.16366e-11	4.47369e-10	ER degradation enhancer, mannosidase alpha-like 1
Ccr3	12.3103	-5.19414	0.791283	-6.5642	5.23131e-11	4.53e-10	chemokine (C-C motif) receptor 3
Ccnd2	6840.28	0.968356	0.147561	6.56242	5.29431e-11	4.58222e-10	cyclin D2
Txnip	2801.4	0.786492	0.119851	6.56224	5.30064e-11	4.58538e-10	thioredoxin interacting protein
Cln3	312.659	-1.05184	0.160378	-6.55851	5.43487e-11	4.69911e-10	ceroid lipofuscinosis, neuronal 3, juvenile (Batten, Spielmeyer-Vogt disease)
Lipe	21807.8	0.894441	0.13647	6.55413	5.59688e-11	4.83674e-10	lipase, hormone sensitive
Pex13	1835.7	0.718662	0.109659	6.55361	5.61634e-11	4.8511e-10	peroxisomal biogenesis factor 13
Cdk4	1433.67	-0.805976	0.122989	-6.55325	5.6297e-11	4.86017e-10	cyclin-dependent kinase 4
Fktn	186.285	1.31739	0.201083	6.55148	5.6969e-11	4.9157e-10	fukutin
Alpk1	83.435	-1.73739	0.265383	-6.54674	5.88052e-11	5.07158e-10	alpha-kinase 1
Col26a1	16.5998	-4.02559	0.61502	-6.54546	5.93122e-11	5.11272e-10	collagen, type XXVI, alpha 1
Ddt	886.451	0.782011	0.119586	6.53933	6.17935e-11	5.32392e-10	D-dopachrome tautomerase
Sh3bp5	730.857	-1.34639	0.205976	-6.53667	6.29029e-11	5.41676e-10	SH3-domain binding protein 5 (BTK-associated)
Faf1	1120.73	0.837099	0.12811	6.53421	6.39461e-11	5.50382e-10	Fas-associated factor 1
Guca1a	28.598	-3.17321	0.485749	-6.53261	6.46315e-11	5.55727e-10	guanylate cyclase activator 1a (retina)
Stx3	220.75	-1.10014	0.168408	-6.53261	6.46323e-11	5.55727e-10	syntaxin 3
Frmd6	378.057	-1.48994	0.228205	-6.52895	6.62342e-11	5.69214e-10	FERM domain containing 6
Pcsk4	141.047	0.935071	0.143244	6.5278	6.67407e-11	5.73278e-10	proprotein convertase subtilisin/kexin type 4
Serpina3h	13.9972	-4.03722	0.618498	-6.52746	6.68942e-11	5.74307e-10	serine (or cysteine) peptidase inhibitor, clade A, member 3H
Nfya	638.915	-0.866739	0.132789	-6.5272	6.701e-11	5.75012e-10	nuclear transcription factor-Y alpha
Popdc2	51.9292	1.84972	0.28352	6.52413	6.83989e-11	5.86635e-10	popeye domain containing 2
Dpp7	564.085	-0.981831	0.150518	-6.52302	6.89076e-11	5.90701e-10	dipeptidylpeptidase 7
Reep6	2496.97	1.06351	0.163043	6.52289	6.89675e-11	5.90917e-10	receptor accessory protein 6
Cd36	54620.9	0.704937	0.108105	6.52083	6.99183e-11	5.98763e-10	CD36 molecule
Nbeal1	406.738	1.26156	0.193557	6.51778	7.13555e-11	6.10764e-10	neurobeachin like 1
Ehd3	395.161	1.38078	0.211874	6.517	7.17282e-11	6.13647e-10	EH-domain containing 3
Tinagl1	753.435	1.18802	0.182314	6.51633	7.205e-11	6.16091e-10	tubulointerstitial nephritis antigen-like 1
Entpd5	1980.7	1.08839	0.167032	6.5161	7.21602e-11	6.16724e-10	ectonucleoside triphosphate diphosphohydrolase 5
Clpx	983.051	0.678165	0.104078	6.51593	7.22388e-11	6.17086e-10	caseinolytic mitochondrial matrix peptidase chaperone subunit
Sap30	137.158	-1.41482	0.217143	-6.51562	7.23894e-11	6.18063e-10	sin3 associated polypeptide
Osbpl11	2002.97	0.742546	0.113988	6.51423	7.30636e-11	6.23507e-10	oxysterol binding protein-like 11
[truncated: 23,867 more rows]

## Sheet: Counts
#KEY	DESeq2 result file on data 206, data 204, and others_2	DESeq2 result file on data 206, data 204, and others_3	DESeq2 result file on data 206, data 204, and others_4	DESeq2 result file on data 206, data 204, and others_5	P-value	P-adj	counts gesamt 458 Clo	counts gesamt 458 PBS	counts gesamt 459 Clo	counts gesamt 459 PBS	counts gesamt 460 Clo	counts gesamt 460 PBS	counts gesamt 461 Clo	counts gesamt 461 PBS
Adam8	235940429848781	-581119379063258	0.151116057298253	-384551707775384	0	0	93	4566	67	5352	83	5534	75	3693
Anpep	202467416090819	-469218434852579	0.114672069775724	-40918284266629	0	0	169	3734	131	4221	151	4523	138	3568
Mmp12	157559931941639	-597279668209287	0.165554379712406	-360775516326934	5.10212e-271	2.90124e-267	565	29026	462	34115	522	41013	346	24080
Cd53	130479621453167	-587384688844886	0.179472773432771	-327283452308667	6.17335e-221	2.63278e-217	53	2585	42	3192	39	2840	33	1983
Itgb2	290473135281748	-533164182449282	0.181661985323406	-293492434039026	2.44323e-175	8.33583e-172	164	6338	116	7229	162	5535	97	4316
Lyz2	198969364718592	-663392124764745	0.23007450605435	-288337954578954	8.0902e-169	2.30018e-165	449	43762	348	62979	362	28826	306	27249
C3ar1	101091952655727	-569104740800018	0.203654220605805	-279446573268708	7.65536e-158	1.86561e-154	34	2040	34	2533	41	2234	35	1403
Cyba	192331272663956	-470442873559945	0.168684871110549	-278888598878341	3.64187e-157	7.76584e-154	171	3294	112	4870	147	4121	119	3007
Slc15a3	66836392046142	-554226510816809	0.199963231838773	-27716420950011	4.42722e-155	8.39155e-152	29	1448	20	1611	28	1320	29	1025
Icam1	473239243992728	-465220756853391	0.169337070063867	-274730604868697	3.68504e-152	6.28631e-149	33	990	41	1044	33	895	32	818
Msr1	922970652028686	-680319634500961	0.250188990071932	-271922291346778	8.0256e-149	1.24463e-146	14	1854	11	2409	17	2005	17	1302
Sdc3	195086802248233	-409260607930366	0.1512144302452	-270649174993904	2.54958e-147	3.62445e-144	217	4178	161	4239	248	3590	209	3181
Lgmn	356060562860283	-434514244439548	0.16262822884018	-267182547297221	2.88856e-143	3.79045e-140	396	6872	314	9171	337	6655	249	5327
Trem2	156279185020901	-522741493408409	0.198887139497198	-262833230308374	2.97496e-138	3.62499e-135	86	2625	78	4336	74	3412	70	2221
Capg	304353032664885	-481689619458887	0.184183498049881	-261527023082401	9.18186e-137	1.04422e-133	258	5008	181	8037	206	6789	158	4471
Itgam	150685592691643	-702243103059925	0.269135832342753	-260925160706805	4.43338e-136	4.72682e-133	26	2844	18	4486	27	3023	11	2027
Hk3	10353764154405	-549014877120288	0.211071821622393	-260108086858925	3.73713e-135	3.7501e-132	43	1830	39	2799	49	2272	38	1479
Lilrb4a	142769915364185	-605951482367573	0.234176955821363	-258757946631525	1.24738e-133	1.18217e-131	38	2437	32	3920	50	3358	35	1938
Itgax	133365273710661	-562850166036327	0.218921590583629	-257101259193215	9.00656e-132	8.08647e-129	57	2794	40	3274	72	2702	29	2031
Cd84	923264170994971	-528039593260708	0.208313754528297	-253482826641185	9.38689e-128	8.00654e-125	52	1751	32	2504	51	1824	40	1361
Mpeg1	241624061055732	-580018627684016	0.230537102570694	-251594481415916	1.11384e-125	7.91709e-124	90	5263	52	6752	101	3635	73	3913
Serping1	16219205356009	-382565331412771	0.151515048439496	-252493290503444	1.15194e-126	9.35762e-124	264	3459	174	2834	184	3822	212	2414
Soat1	901363292390721	-355655735321581	0.140899014753472	-252418894442848	1.39036e-126	1.0781e-123	150	1723	129	2019	141	1825	130	1298
Il1rn	109592743966879	-775140332647047	0.307492006555706	-252084709885498	3.23448e-126	2.399e-123	9	1854	6	2558	10	3144	9	1491
Ccl6	315782562287267	-719709805843798	0.288276607375355	-249659454645478	1.43339e-123	9.78085e-121	59	5747	28	10693	32	5978	32	3609
C1qc	272167976375721	-797433165732857	0.322390339190283	-247350205262259	4.49393e-121	2.94854e-118	19	4716	14	9956	21	3435	17	4229
Ctss	398707459275103	-539911708739162	0.219897402724688	-245528915780388	4.02813e-119	2.54503e-116	170	7265	133	10755	238	8713	147	5516
Cotl1	214021168081594	-489103882284039	0.199867078311153	-244714580518659	2.97469e-118	1.81233e-115	167	3852	113	6081	149	4014	104	3161
Folr2	147294036402748	-718768922736122	0.294804698295577	-24381189543169	2.70788e-117	1.59289e-114	16	2803	11	4761	25	2396	17	2125
Ccl9	184989056839966	-652672950303929	0.278673831106041	-234206759821511	2.63146e-108	1.49634e-104	47	3298	29	6000	41	3789	25	2109
Fcgr3	127103376046056	-669942527574441	0.288657393007261	-232089163071458	3.70081e-105	2.03652e-103	24	2183	21	4240	15	2378	25	1628
C5ar1	777682077480708	-615521982454973	0.26596578707454	-231429007928176	1.71391e-104	9.13672e-102	26	1462	15	2380	21	1246	16	1237
Pirb	577215976264088	-590369722701879	0.256033814843869	-230582715436197	1.2151e-103	6.28132e-101	17	1247	20	1613	18	979	14	852
Arhgap25	62630899763491	-472470815094072	0.207656042904807	-227525675865191	1.35343e-100	6.41338e-99	38	1034	39	1558	48	1448	47	949
Ifitm3	225792513995851	-450156087599821	0.197513410474274	-227911657501582	5.6102e-101	2.81484e-98	194	3472	167	6309	200	4799	166	3301
Cd9	133535714467294	-406454330320092	0.178587668847304	-227593726343793	1.15892e-100	5.64858e-98	152	2412	135	2597	173	3481	119	1943
Tcirg1	127555332780876	-297152121985184	0.130877440762645	-22704609767247	4.034e-100	1.85989e-97	319	2349	249	2793	284	2391	277	1810
Cd68	292316820698411	-483231464920681	0.214362530986597	-225427206283031	1.58287e-98	7.10585e-96	243	4493	181	8290	204	6158	127	4400
Tyrobp	143727705778263	-601106954110388	0.267008715903278	-225126341691458	3.12161e-98	1.36543e-95	55	2364	32	4688	44	2768	29	1902
Fblim1	591427987254172	-333431623180485	0.148147338378718	-225067575853515	3.56402e-98	1.51997e-95	133	1123	107	1301	94	1152	84	869
Laptm5	232707285029645	-559231699777645	0.24854021819811	-225006521613289	4.09004e-98	1.70176e-95	103	5780	74	6129	118	3329	54	3578
Cyth4	121419793563692	-587766973602127	0.262614674854528	-223813453657041	5.98125e-97	2.42938e-94	46	2245	22	3770	48	2014	32	1830
Nckap1l	127770538671545	-568360767920166	0.25571863776833	-222260204762657	1.92459e-95	7.63525e-93	39	2454	32	3828	63	2288	43	1797
Pla2g7	789743473929162	-515792318402732	0.232559262427228	-22178962601592	5.48285e-95	2.12573e-92	47	1363	32	2102	56	1718	26	1171
Dcn	399190459572716	-222114011952393	0.100229075202202	-221606366719737	8.23778e-96	3.12285e-92	1526	7223	1216	6402	1316	7027	1480	6369
Cd300ld	782284418363234	-576649393166409	0.26184225089132	-22022778646436	1.74246e-93	6.32437e-92	21	1360	28	2362	32	1560	21	1077
Mrc1	192140177649944	-726027997447196	0.329309287346655	-220469942799677	1.02083e-93	3.78571e-91	24	3358	13	7033	27	2317	19	3020
Tlr13	410827656679044	-601402894678198	0.273394071234015	-219976567876419	3.03245e-93	1.07772e-90	12	856	14	1073	13	840	6	580
C1qb	100612956014886	-790238891960191	0.362658764383675	-217901501237168	2.87706e-91	1.00163e-89	6	1982	5	3346	10	1295	5	1629
Atp6v0d2	141931414741615	-51882876500898	0.238199702520219	-217812515935002	3.49396e-92	1.19207e-88	79	2257	63	4329	77	3070	63	1801
Myo1f	119263756031812	-528134818775617	0.245200466094452	-21538899464089	6.72864e-89	2.25067e-86	59	2252	38	3481	79	2102	45	1773
Adcy7	413237172955369	-534782488618776	0.248566852514107	-215146341199467	1.13572e-88	3.72581e-86	19	1032	16	1014	19	690	19	599
Tagln2	150255929449746	-281695951445244	0.131095837451753	-214877876308556	2.02535e-88	6.51894e-86	363	2543	365	2971	343	3168	384	2183
Plek	107815144879597	-557383272715059	0.25954997293336	-214749886665628	2.66785e-88	8.42794e-86	36	2234	35	3250	55	1902	35	1366
Timp1	707766390451853	-661183322276534	0.307981760085326	-214682623442815	3.08333e-88	9.56337e-86	8	1439	14	1459	16	2127	11	808
Nceh1	513177416179836	-398594653318375	0.186798068680211	-213382641552225	5.01212e-87	1.52682e-84	44	1069	61	1156	70	964	57	795
Lcp1	338632204868846	-504477662451837	0.236950630071205	-212904123656577	1.39297e-86	4.16889e-84	164	6682	143	9534	269	5816	160	5117
Slc16a3	29475798107896	-578246452196175	0.27203424782311	-212563843274681	2.8775e-87	8.46333e-84	11	631	8	529	12	751	7	482
Mmp9	712690826021711	-661642864500825	0.311508548283364	-2123995852271	4.0825e-86	1.1804e-83	9	1651	12	2048	9	941	19	1172
Rnase4	568944837320068	-277914783538554	0.131972610401843	-210585198468328	1.91051e-84	5.4319e-82	176	1107	128	1111	152	1033	113	846
Niban2	375509244528678	-217011118366264	0.104261796651914	-208140589683844	3.22821e-82	8.6047e-82	1534	6597	1339	7125	1340	6596	1165	5039
Cd52	588811553303104	-716424315647558	0.342703123045808	-209051002885607	4.81187e-84	1.34567e-80	13	955	5	1734	8	1273	1	874
Cybb	966399535348219	-58705491988464	0.280854658005584	-209024455586194	5.08709e-84	1.39969e-80	37	2211	24	3041	31	1492	25	1138
Cd300a	54497350692865	-488795725442888	0.234773803805141	-20819857987588	2.86032e-82	7.74511e-80	25	983	38	1535	37	987	32	847
Syk	716759491697403	-521738489439625	0.251439346348466	-207500734080241	1.22404e-81	3.21246e-79	33	1440	38	2184	37	1190	30	964
Cd180	312692712510617	-589489169345184	0.284280860548133	-207361539643776	1.63487e-81	4.22563e-79	12	520	11	820	8	668	6	529
Dock2	669207061006835	-515064616514313	0.248651678899942	-207143027866534	2.57405e-81	6.55384e-79	31	1315	32	1911	48	1074	24	1069
Clec7a	459291987449892	-564728879147819	0.273143255376598	-206751903271123	5.79378e-81	1.45347e-78	18	1204	17	1172	13	719	17	632
Cd200r1	314863576219281	-525030546244163	0.255414040169968	-205560565854083	6.79351e-80	1.67957e-77	11	730	11	729	24	602	13	475
Cd72	263618996595837	-6240929098204	0.30382971737206	-205408778054503	9.28689e-80	2.26322e-77	8	511	8	628	4	546	4	460
Lilrb4b	931445749471018	-56282356676889	0.274478245151619	-205052158672172	1.9341e-79	4.647e-77	32	1597	34	3107	40	1604	27	1250
Rac2	673570288614654	-583986230922612	0.28506677354566	-204859452281651	2.87352e-80	6.80825e-77	26	1133	16	2167	27	1218	14	958
Cmtm3	109438439999992	-292869943362016	0.143003839646709	-204798657214766	3.25555e-79	7.60772e-77	261	1963	197	2120	299	2221	233	1676
Clec12a	303091147908058	-534630068180527	0.262251870888299	-203861298060383	2.22031e-78	5.11841e-76	11	636	10	786	19	524	13	494
Ncf2	553619843397188	-561616606407989	0.276011951645535	-203475466572998	4.88099e-78	1.1102e-75	13	1041	16	1639	27	976	23	827
Spi1	109683313845928	-603026199432709	0.298144287208632	-20225985380385	5.78236e-77	1.29791e-74	34	1642	37	3849	26	2007	20	1449
Ptprc	557371639913489	-508911888913101	0.251641386968484	-202236959128205	6.05709e-77	1.34192e-74	26	1273	30	1548	35	808	26	842
Tnfaip2	103695452766026	-303964638673758	0.150902958359981	-201430536536366	3.09644e-76	6.77207e-74	261	2343	227	2033	222	1709	170	1544
Cd14	63759464133606	-511864885943793	0.254474631221857	-201145742302908	5.50093e-76	1.18785e-73	40	1089	31	1992	25	1029	36	1004
Ms4a6d	561386370415599	-644689369331581	0.320978343448995	-200851360376599	9.95504e-76	2.12279e-73	6	901	10	1796	12	1075	15	817
Ifi30	131051095037146	-398846936168427	0.198784879721653	-200642491887165	1.51562e-75	3.19197e-73	185	2210	115	3163	188	2902	110	1924
Cd300lb	389467743802579	-545047581385371	0.272262020587584	-200192292780709	3.74469e-75	7.79032e-73	15	804	13	1117	15	695	20	536
Lsp1	241591051754882	-526216649740244	0.264131400419813	-199225328341829	2.59525e-74	5.33403e-72	14	545	9	510	10	560	12	337
B4galnt1	18751917211927	-400658184654994	0.201522009517739	-198816092402912	5.872e-74	1.1925e-71	21	403	23	372	20	380	20	302
Hcls1	754004158870177	-365562868743466	0.184298657840021	-198353516530104	1.47482e-73	2.95987e-71	101	1425	87	1849	131	1350	106	1143
Cdk18	637852973429658	-426011618370616	0.215358868455359	-197814755169426	4.29925e-73	8.528e-71	78	1124	70	1757	48	1218	46	916
Bst2	943471972990423	-255106594014496	0.129259875969202	-197359460622783	1.05945e-72	2.07738e-70	328	1553	293	1883	252	1782	210	1426
Plau	327267664580179	-437799198130446	0.222019658774774	-197189384285365	1.48309e-72	2.875e-70	303	6091	205	5218	381	9363	245	5174
Ly9	261091686929676	-503664581458068	0.256375566390146	-196455765481022	6.30764e-72	1.20901e-69	16	495	16	699	11	448	14	446
Tbxas1	292306068550229	-606665286991397	0.308866189381974	-196416865246825	6.80986e-72	1.29077e-69	9	628	8	783	10	513	3	455
Rgs16	21888794387003	-380321555225111	0.193697487849459	-196348212590499	7.79546e-73	1.46135e-69	26	409	26	437	24	402	36	428
Csf1r	157732928998401	-588008510927211	0.300923868544689	-195401087248713	5.00754e-72	9.28519e-69	40	3041	36	5285	44	1859	64	2590
Lat2	442635969224953	-447861956581303	0.230088645406014	-194647569762083	2.18529e-70	4.00847e-68	28	949	32	1059	54	842	28	653
Cd300c2	358840968028333	-631995626843366	0.324733770947599	-194619618710783	2.30779e-70	4.18815e-68	3	590	9	1013	11	790	7	538
Fermt3	52797801868827	-54854211574342	0.282058315349957	-194478264206758	3.04049e-70	5.45976e-68	22	913	14	1672	27	829	20	846
Timp2	390397862249909	-273666181482811	0.140866257976122	-194273763933731	4.52929e-70	8.04845e-68	1040	7095	923	8895	1038	6547	970	5487
Pstpip1	38356658216405	-528433265702651	0.272026028178334	-194258346982967	4.66736e-70	8.20829e-68	20	604	17	1153	20	742	13	591
Glipr1	285900701912199	-533545811795602	0.27540358692216	-193732339421709	1.2984e-69	2.26015e-67	11	463	12	781	16	610	11	451
Igsf6	478116531369894	-491726436677877	0.254271187309946	-193386612883702	2.53983e-69	4.37647e-67	35	874	40	1338	23	929	16	689
Evl	683275694849377	-380902754361	0.197700998400707	-192666075256218	1.02435e-68	1.74743e-66	102	1064	81	1847	94	1311	73	1045
Ms4a7	387364697872139	-626526807563749	0.325710569517365	-192356916292932	1.86045e-68	3.14232e-66	10	740	6	1223	10	615	8	581
Ifi211	219839198137057	-397352397628181	0.208174717552463	-19087447423967	3.2108e-67	5.21648e-66	34	434	20	516	27	420	20	338
Spp1	893721372841391	-785639550723173	0.409699091249616	-191760139942441	5.87126e-68	9.81939e-66	52	13913	45	19517	85	31131	42	9647
Cfp	764963697657038	-507359249301769	0.2647556024162	-191633055040774	7.49582e-68	1.24147e-65	45	1245	44	2493	30	1163	43	1226
Rnf128	9460531055013	-439935924588921	0.230254881478875	-191064754746268	2.23033e-67	3.65839e-65	85	1762	58	2400	106	2196	73	1146
Fcer1g	108701005081206	-600965146872202	0.317286861907642	-189407510685751	5.26408e-67	8.39252e-65	20	1491	31	3735	41	2198	22	1445
Mfap5	374034668378276	-553312781774016	0.294716957357136	-187743788730661	1.22371e-64	1.88065e-64	10	892	13	746	20	983	13	427
Cd37	338108537154524	-51297232247313	0.270686190392152	-189508124418896	4.34818e-66	6.9977e-64	11	595	18	945	24	673	15	505
Fbln1	76880899559086	-496491226010619	0.262234071142688	-189331319094866	6.08356e-66	9.60921e-64	61	1861	23	1011	44	2040	49	1252
Clec4d	610735723557289	-550174485605358	0.292265160614466	-188244977420044	4.75697e-65	7.44488e-63	31	1002	22	2045	23	1185	19	729
Mafb	109373338682373	-394689267289736	0.209728945599076	-18819017382762	5.27538e-65	8.18116e-63	116	2188	89	2748	144	1922	155	1629
Mmp13	371118996638718	-760337815039522	0.405088293986431	-187696812355923	1.33685e-64	2.03619e-62	3	773	2	697	5	1042	1	548
C3	159443491181761	-274526674430628	0.146490035244488	-187402968381057	2.32328e-64	3.50733e-62	5377	34052	3772	29958	3552	22652	3614	27321
Plaur	766443157520065	-379803008771759	0.203042137619944	-187056250108378	4.45479e-64	6.66617e-62	78	1455	132	1341	85	1905	95	1210
Cpxm1	952449070072923	-360893302302306	0.194266331920364	-185772438659236	4.91087e-63	7.28475e-61	185	2206	91	1381	145	1991	138	1676
Sting1	210856676198219	-366863230328889	0.19753329188645	-185722227795291	5.39237e-63	7.93004e-61	30	465	26	378	40	400	22	367
Galnt6	250708668234249	-593006315569619	0.319396017476261	-185664905985778	5.99986e-65	8.748e-61	7	482	6	689	12	475	3	392
Kcnn4	182428614505722	-402617778671154	0.217722300028244	-184922618683949	2.38344e-62	3.44569e-60	17	335	19	402	26	390	18	292
Cd200r4	201492788451372	-525883619013215	0.285318478938171	-184314602044116	7.34729e-62	1.05326e-59	9	355	13	526	8	399	7	340
St6galnac4	32248639133101	-336616279785857	0.182673247885245	-184272346215314	7.94414e-62	1.12933e-59	47	629	53	718	60	623	59	460
Ifi203	213694288131903	-326628510992254	0.177863894457519	-183639581258728	2.55302e-61	3.59934e-59	44	405	34	471	40	397	38	325
Col1a1	102784750601976	-391256989107727	0.213270566829431	-183455689607955	3.58158e-61	5.00804e-59	1534	22547	1125	14560	1374	28431	883	14438
Mamdc2	325626345594642	-505257173001619	0.27545090571316	-183429120225064	3.76101e-61	5.21618e-59	24	622	16	853	20	762	10	391
Wipf1	514446375301545	-289672493367788	0.158127688847703	-183188975617534	5.84856e-61	8.04601e-59	128	991	88	1056	142	923	116	772
Rab7b	613999446662293	-438401475217655	0.239728652225384	-182874041608296	1.04263e-60	1.4229e-58	75	999	39	1688	64	1272	35	891
Pld3	273711979239963	-252592469203647	0.138399805081138	-182509266581382	2.03429e-60	2.75421e-58	906	4196	694	5397	847	5828	727	3848
Arhgap30	332398423938415	-500586008028699	0.27557971226056	-18164835282047	9.80007e-60	1.31637e-57	17	653	18	1001	21	516	17	494
Stac2	192643536362426	-530698703902184	0.293411296310007	-180871940029694	4.02043e-59	5.35817e-57	8	391	9	483	9	413	8	270
Blnk	313197344841618	-536624018272811	0.296863464900939	-180764587670591	4.88462e-59	6.45944e-57	14	547	12	958	18	589	9	438
P2ry6	429254342606137	-660548129723893	0.366523533614182	-180219841059159	1.30961e-58	1.71851e-56	4	733	12	1452	8	666	4	657
Cadm4	327742464626709	-2814363104061	0.156465637823735	-179871001914906	2.45893e-58	3.20205e-56	94	519	89	665	62	647	74	533
Pdgfra	787949442653237	-289576667197884	0.161772486485314	-179002420924137	1.1741e-57	1.51735e-55	186	1850	177	1232	203	1351	159	1288
Ifi207	381861157267445	-459764597067575	0.257105075383212	-178823617691055	1.61834e-57	2.07573e-55	26	621	35	1138	22	662	29	606
Lrrc25	213370726099428	-607688458796452	0.340623033062222	-17840498140519	3.42628e-57	4.32955e-55	5	408	2	558	11	429	3	342
Oasl2	273016398285156	-396570785877678	0.222284268318594	-178407041072868	3.41367e-57	4.32955e-55	35	532	41	689	21	483	28	416
Emp3	67283732123461	-357046597158182	0.200161646531692	-17837912674327	3.58853e-57	4.50122e-55	106	1008	113	1776	93	1370	89	978
Dnase2a	448064503189125	-310140263753941	0.174252772764592	-177982971997196	7.28505e-58	9.07121e-55	119	761	66	1015	89	889	91	652
Runx1	366156181825165	-291218145229817	0.164152916649617	-177406622540506	2.03522e-56	2.51586e-54	96	677	95	817	72	652	72	524
Gas7	532736700387868	-4428675461209	0.249931878998796	-177195301333702	2.96377e-56	3.63734e-54	37	1028	36	1562	51	829	51	788
Evi2a	257899278253538	-509716812404212	0.287707566420696	-17716489654599	3.12835e-56	3.81189e-54	15	439	10	755	17	514	11	367
Rbp1	318378677364912	-311733452911885	0.178757716838087	-174388808732797	4.18183e-54	4.63232e-54	78	554	53	704	70	665	55	440
Parvb	370492618345635	-25604032265715	0.144705724566449	-176938627289466	4.67575e-56	5.65699e-54	116	660	86	603	113	775	105	574
Shc2	161244327430655	-362288167935144	0.205323833981103	-176447205816587	1.11725e-55	1.3422e-53	27	333	17	331	30	308	19	259
Aph1c	225252448733815	-333040743057663	0.188756866687296	-176439007969652	1.13359e-55	1.3523e-53	40	397	35	453	36	510	46	334
Neurl3	20200754796995	-348736824354037	0.198179370550311	-175970295690038	2.59587e-55	3.054e-53	32	429	33	421	29	315	33	360
Rgs1	335393838926347	-596046671859186	0.338713451626813	-175973723215427	2.58021e-55	3.054e-53	9	407	8	1041	11	739	8	540
Fn1	104940198981454	-382094702454057	0.217218147432851	-175903674241663	2.91978e-55	3.41155e-53	1382	28371	1011	14399	1703	21431	1176	16785
Renbp	492669146444217	-297671415355003	0.169531823073872	-175584388793658	5.12658e-55	5.94928e-53	136	814	97	1159	109	946	92	695
C1qa	264986901441004	-809929350260331	0.461590256112561	-17546500159718	6.32601e-55	7.29158e-53	10	4851	15	10064	18	2800	7	4049
Tgfbi	297188643987704	-365016846578166	0.208205183897149	-175315926215593	8.22335e-55	9.41491e-53	46	560	40	773	45	490	37	450
C1ra	603182702984274	-231929810069161	0.132366896680016	-17521738129876	9.77916e-55	1.11215e-52	235	1045	196	1248	182	1028	179	827
Bcl2a1b	398685792521149	-637842251210161	0.364461218014484	-175009636055382	1.40866e-54	1.59141e-52	9	662	9	1421	6	714	7	473
Unc93b1	111159539755625	-330968621433853	0.189148658448799	-174978043274594	1.489e-54	1.6711e-52	215	1979	184	2972	203	1636	184	1737
Specc1	188452101465841	-369497275712554	0.211679878344116	-174554746820047	3.12767e-54	3.48725e-52	23	374	27	434	32	333	21	302
Gbp3	189965865030747	-333573988955742	0.191637448773375	-174065137628824	7.36336e-54	8.10397e-52	35	315	27	408	39	353	31	345
Lmo2	852977001225376	-346476138086882	0.199166659765673	-17396292054831	8.80194e-54	9.62514e-52	161	1424	90	2096	163	1706	132	1242
Tm6sf1	223072963776492	-405705383428154	0.233752192308403	-173562172581844	1.77009e-53	1.9233e-51	20	453	15	510	36	391	24	380
Chga	319394153103275	-458344847277401	0.265059721077869	-172921349729614	5.39178e-53	5.82141e-51	29	688	21	414	32	787	13	635
Fes	379336088878533	-379996917963723	0.220128838739407	-172624777443891	9.01579e-53	9.67298e-51	57	638	34	1011	60	687	43	587
Rftn1	310442964220853	-291367200907797	0.169316015601319	-17208484375977	2.29356e-52	2.44537e-50	77	631	70	662	77	546	59	427
Plxnb2	152754527385546	-258239936640483	0.150668083490359	-171396576274236	7.50915e-52	7.95644e-50	495	3294	384	3082	435	2219	397	2202
Csf2ra	131449721740542	-306359236447418	0.178796689220466	-171345027574678	8.20514e-52	8.64021e-50	298	2097	298	3401	245	2338	248	1866
Prkcb	845595309200699	-464401689863372	0.271649822935815	-170956006834247	1.60039e-51	1.67491e-49	70	1492	55	2900	55	1237	60	1106
Irf9	247370831179916	-265275729216008	0.155420146258942	-170682974891838	2.55544e-51	2.65812e-49	73	512	61	392	65	465	66	390
Ripk3	164402027253629	-349903019011842	0.205392514796292	-170358213569212	4.45444e-51	4.60535e-49	20	331	26	292	25	355	31	268
Apbb1ip	493414968048958	-447017445129114	0.262718144835966	-170150959846424	6.34691e-51	6.52241e-49	40	808	51	1346	47	1081	20	679
Tnfrsf21	302237838002666	-262095135549695	0.154272230209328	-169891324701837	9.88402e-52	1.00965e-48	80	497	95	618	78	524	76	499
Ccl11	207602161451164	-397815534562007	0.235400255299749	-168995370907923	4.53452e-50	4.60443e-48	28	477	29	365	19	494	18	284
Wfdc17	799170520653139	-880581350278952	0.521813188393041	-168754138428498	6.8245e-50	6.88871e-48	2	1503	2	3445	2	869	1	801
Clic1	155822337061633	-325788510840364	0.193302668408187	-168538030811046	9.83797e-50	9.87211e-48	345	2428	273	3891	321	3231	205	2131
Mndal	200062722073186	-316153561177459	0.188492634381186	-167727276036742	3.86359e-49	3.85432e-47	37	336	31	428	48	383	39	335
Ncf1	588171060627207	-601429534691415	0.358854614682411	-167596990559446	4.81053e-49	4.77109e-47	19	1141	6	2115	22	774	13	767
Il13ra1	185803498878975	-379023253674329	0.226631222116523	-167242293508638	8.72981e-49	8.6082e-47	23	464	23	328	22	370	27	272
B4galt5	8865475977378	-256364545002745	0.153894917405089	-166584153216659	2.62898e-48	2.57746e-46	277	1867	254	1603	288	1527	184	1264
Slc29a1	296828341951337	-295742387525227	0.177952093910724	-166192136898146	5.05918e-48	4.93169e-46	57	585	54	499	83	606	67	478
Rtp4	167951006189518	-52229912758031	0.317547362747815	-164479126219386	8.68088e-47	8.13666e-46	10	267	8	466	8	304	5	310
Nfam1	26611483205487	-56725198853346	0.342288932481695	-165723146354957	1.1049e-47	1.07093e-45	10	522	7	871	10	367	8	397
Ifi204	337336754301132	-303860057569095	0.183725702558679	-165387887125944	1.92861e-47	1.85877e-45	87	767	88	617	55	566	55	531
Pik3r5	257082673777524	-462705108478258	0.279991779025545	-165256676495506	2.3977e-47	2.29789e-45	16	539	21	747	21	389	15	369
Cebpd	286997904752083	-217572051745021	0.131843119798619	-165023440037938	3.52923e-47	3.36341e-45	119	481	111	526	92	475	87	451
Prcp	294751666078547	-284560880783887	0.172502811914053	-164960140432764	3.91925e-48	3.71436e-45	62	527	58	612	75	538	83	456
Ccr5	281740264304269	-76551163653146	0.464335229346156	-164861847249755	4.61166e-47	4.34642e-45	2	603	1	821	2	495	2	401
Tnfrsf1b	825989626100642	-345195166824327	0.211879604485002	-16292043194217	1.1241e-45	1.03097e-44	141	1876	146	2080	139	1191	104	1116
Cxcl14	246127518635973	-375013102418607	0.230354275958032	-162798411646124	1.37225e-45	1.25183e-44	23	481	23	531	45	518	37	365
Alox5ap	252518635908885	-524801626893702	0.320478711646075	-163755534399824	2.85895e-46	2.66507e-44	17	517	10	790	12	392	7	340
C4b	572239924463865	-336389980812209	0.205610104822148	-163605763006242	3.65651e-46	3.39002e-44	957	11193	834	11324	1427	10720	660	9746
Il2rg	172999374483203	-306358288156345	0.187310054431989	-163556777069638	3.96275e-46	3.65409e-44	38	294	28	357	45	334	32	288
Litaf	233923586766245	-211051490625607	0.130386895378549	-161865569398572	6.27425e-45	5.60379e-44	1000	3743	810	4739	921	4118	729	3086
Lrg1	741029719868722	-350595414550897	0.215789391638218	-162471107541138	2.34142e-45	2.12459e-43	1291	10990	996	14627	1467	20308	841	10552
Cd276	308655441047963	-44337414601214	0.275378185127233	-161005544359764	2.52829e-44	2.2118e-43	22	796	23	360	24	743	31	538
Pla1a	394059818073561	-50104607784743	0.309196394924565	-162047839519497	4.66524e-46	4.21081e-43	17	1046	19	397	26	1023	22	693
Vav1	25234298739481	-49893630944856	0.30798861686947	-161998295430515	5.0567e-45	4.54012e-43	15	496	7	770	15	418	18	343
Stap1	169946914465775	-600355793310711	0.374504198316484	-160306825933995	7.8021e-44	6.68824e-43	5	248	4	453	4	399	4	283
Saa3	42238550607962	-675171675901596	0.418772987735175	-161226176395256	1.76952e-46	1.5722e-42	78	7106	76	14768	62	7563	22	5277
Rin3	200385905734112	-283500186527	0.175865482514851	-161202859408787	1.83757e-44	1.6242e-42	49	378	34	395	54	364	54	312
Fam111a	29454841013792	-309931461864691	0.192338396209975	-161138632728506	2.03879e-45	1.79277e-42	58	537	47	685	74	492	58	461
Cerk	947125011766626	-280822556218373	0.174564981326783	-160869925963374	3.1476e-44	2.73954e-42	236	1873	181	2019	294	1583	206	1369
Fyb	323863267594179	-572465781940757	0.356621578458927	-160524717661382	5.49321e-44	4.75678e-42	6	502	7	1120	16	526	11	480
Vcam1	520222240661779	-261867282426162	0.163297130998022	-160362451456256	7.13393e-44	6.14635e-42	154	1002	96	965	163	910	154	810
Grn	803332448765638	-16441221710118	0.103540549990599	-158790171692259	8.85551e-43	7.2628e-42	4616	11836	3840	14293	3743	13235	3200	10778
Fbln2	301819835786511	-2858503158487	0.178453778986622	-160181710621062	9.54157e-44	8.13848e-42	786	7270	619	4546	694	6351	739	3832
Irf8	364777289750577	-268872519666023	0.169847711809843	-158302114759748	1.92573e-42	1.57182e-41	108	703	104	785	88	522	82	589
Plekho1	617696327949707	-364012596574593	0.22820370324545	-159512133851338	2.79415e-43	2.37141e-41	95	918	78	1791	98	1191	78	837
Emp2	605675528205692	-174321425201457	0.109306671787383	-159479217829024	2.94536e-45	2.48737e-41	303	1024	269	1025	238	961	286	831
Hpse	191854668789663	-50445412569431	0.316389526771974	-15944084206614	3.13198e-43	2.63194e-41	10	434	11	537	11	257	8	309
Slfn2	25672526446233	-575817377496358	0.362024418603979	-159054844896042	5.80525e-43	4.85449e-41	7	454	7	889	7	425	10	323
Tmem176a	537903489788521	-271324258325516	0.170700267828405	-158947763689664	6.88738e-43	5.73131e-41	163	769	145	1082	144	1176	104	826
Hck	211050984295821	-678775209326607	0.427063886758125	-158939969024129	6.97358e-43	5.77487e-41	3	428	1	629	6	333	1	337
Rasa4	293923046898267	-31749206705462	0.199860585112579	-158856768519806	7.96337e-43	6.56266e-41	62	501	52	749	62	486	50	448
Hpgds	437212847428134	-44092875278012	0.280360790443917	-157271903850022	9.84852e-42	7.81423e-41	36	724	22	1377	46	731	40	624
Tgfb1	199902339184167	-22109252772338	0.1397159239666	-158244329956429	2.11092e-42	1.71477e-40	812	3430	581	4129	768	3351	628	2666
Srgn	412225040196816	-398201498169355	0.251772113027324	-158159493274038	2.41541e-42	1.95282e-40	34	762	39	1055	51	910	58	495
Col6a5	833001227438845	-417583545575664	0.264184630820775	-158065041209364	2.80612e-43	2.258e-40	106	2440	47	1633	75	1116	99	1329
Cyp7b1	209555300743646	-598888659856109	0.382565148460659	-15654553538551	3.09276e-41	2.43131e-40	6	639	2	258	5	431	8	375
Irf5	394955318352983	-44145363726779	0.280270623808439	-15750977796714	6.76275e-42	5.41623e-40	26	816	37	1199	29	519	37	584
Bcl3	280905740477302	-357786267800017	0.227173766593107	-157494535203465	6.92774e-42	5.52244e-40	49	411	46	744	40	562	31	426
Cyfip2	148662711896611	-363658103744852	0.231857652268833	-156845417947733	1.9295e-41	1.52386e-39	21	313	17	346	25	262	21	217
Myo1e	10032395392788	-336532234378168	0.215120090725736	-156439239702267	3.65495e-41	2.86008e-39	154	1573	132	2294	235	2257	154	1447
Col1a2	685804487378782	-328355663102338	0.210118444179717	-156271699223839	4.75456e-41	3.70356e-39	1502	17600	1049	8425	1334	15493	1046	9999
Myo1g	21804200747935	-502033233693867	0.321312050270462	-156244757478372	4.95984e-41	3.84591e-39	11	376	5	601	22	463	8	313
Lcp2	232797343261964	-37635477376382	0.241592488545368	-155780825815346	1.02586e-40	7.91862e-39	35	470	27	629	32	337	27	355
Sp100	274702430624065	-256851575523784	0.165230563060806	-155450402616652	1.71915e-40	1.32103e-38	77	470	58	524	94	523	79	421
Ctsk	747566751700854	-333943990660921	0.214848493000166	-155432316977277	1.76836e-41	1.35276e-38	147	1521	142	1012	145	1888	83	1205
Emb	158985884350128	-373950550424476	0.24062035512736	-15541102091157	1.82812e-40	1.39223e-38	24	313	19	397	26	283	15	231
Cd48	162450300498761	-617074077393976	0.397149633541274	-155375713655253	1.93166e-40	1.46454e-38	5	271	2	472	3	334	4	249
Plac8	16835624177195	-64990711719876	0.418598489970753	-155257874256586	2.32137e-40	1.75222e-38	3	384	0	434	7	324	1	238
Vwf	129304035227365	-513273308045682	0.330939381878249	-155095868352867	2.98795e-40	2.24544e-38	5	327	8	291	6	206	6	214
Gpr137b-ps	627164720131495	-225116622010376	0.145229760355754	-155007225419179	3.43013e-40	2.56643e-38	251	1155	194	1280	217	1065	193	787
Zbp1	15710408705215	-545064143582844	0.351964348369452	-154863453104829	4.28994e-40	3.19572e-38	8	282	6	470	7	290	3	230
Myof	123356498885796	-260730112686247	0.168582344929467	-154660390324582	5.88165e-40	4.3624e-38	416	2394	305	2800	367	1945	274	1624
Ptpn6	338798603063943	-568495469832819	0.371651174968091	-152964798209404	8.07053e-39	5.76047e-38	12	537	8	1192	19	478	4	537
Il16	240902034047802	-244135323412955	0.159738640333004	-152834231532215	9.86213e-39	7.00992e-38	85	447	58	432	86	384	64	409
Mmp3	350945551812008	-533914606868599	0.346013061570471	-154304754983898	1.02115e-39	7.54104e-38	23	829	9	338	17	1070	10	600
Plxnc1	237794210248129	-432926917500721	0.280587898717091	-154292797187675	1.04025e-39	7.64895e-38	23	572	12	599	26	309	22	389
Cadm1	504568282728341	-302467116429886	0.196310504327666	-154075869483292	1.45546e-39	1.06561e-37	100	792	104	1195	97	1062	123	673
Lair1	17147632884563	-541235154017256	0.351595098820919	-153937058802099	1.80398e-39	1.31513e-37	10	343	2	489	12	308	3	248
Lpxn	167267786850832	-362111511419302	0.235310154201835	-153886904136192	1.94938e-39	1.41508e-37	31	296	26	416	17	337	22	233
Cd44	116835380166211	-253111130400573	0.164664576973502	-153713163482212	2.54936e-39	1.84278e-37	421	2460	399	1957	298	2133	236	1678
Ptpn7	195931795054674	-556947408600055	0.362423027628091	-153673295056621	2.71116e-39	1.95146e-37	5	364	5	612	12	369	5	248
Slc11a1	928540710123454	-326172457852901	0.212507458726078	-153487533947379	3.61058e-40	2.58794e-37	209	1949	129	2259	214	1450	125	1298
Sbno2	113158298903015	-135878137798679	0.0890557133275678	-152576553172829	1.46416e-38	1.03639e-36	717	1675	635	1795	620	1709	535	1518
Apobec1	594813464543871	-278446805629321	0.18313586505139	-152043842177602	3.30726e-38	2.33134e-36	184	913	140	1402	156	1160	109	822
Plekho2	935554426176649	-254820316433136	0.167866170811851	-151799683760432	4.80013e-38	3.36977e-36	328	1696	271	2148	269	1512	203	1249
Tnfaip8l2	224122008312896	-589462061323029	0.389429411903503	-151365573145023	9.29539e-38	6.49878e-36	8	325	6	806	5	401	5	296
Il7r	192541741894122	-458868242723884	0.303298420233827	-151292658356124	1.03847e-37	7.23075e-36	19	317	17	581	11	378	9	258
Socs3	207351763398853	-361761383452472	0.239536668121873	-151025471919987	1.55797e-37	1.08038e-35	28	338	32	355	31	356	27	514
Pik3ap1	29676622930378	-495233348195268	0.328115331893045	-150932705685542	1.79328e-37	1.23853e-35	12	704	17	857	27	409	9	411
Sphk1	160609821622336	-416455443373363	0.276398964483531	-150671853692193	2.66215e-37	1.83119e-35	19	293	11	371	18	406	15	196
Bgn	602971720755683	-338137028897672	0.224512618671097	-150609364809481	2.92613e-38	2.00469e-35	1172	13907	848	8762	1371	14023	658	8887
AA467197	15345701513451	-380250486836341	0.252729265321165	-150457639463765	3.6806e-37	2.51149e-35	29	325	17	270	18	387	14	208
Gpnmb	10814991404922	-333113465646179	0.221597299513604	-150323792924078	4.50528e-37	3.06198e-35	2605	18533	1596	23817	2284	24561	1096	14669
Ppara	52180353369743	213332370744852	0.142235459344925	149985363514392	7.50562e-37	5.08089e-35	1007	181	697	221	748	192	916	195
Evi2b	194068958065286	-486298468835842	0.324396865844977	-149908497903995	8.42681e-37	5.68193e-35	4	360	9	526	21	378	11	289
Arl11	199811825572235	-540304187867251	0.360870437364762	-14972248539193	1.11487e-36	7.48764e-35	5	304	12	662	8	368	6	283
Snhg11	622190109272593	202203201427791	0.135159587109968	149603299145384	1.33363e-36	8.92174e-35	1085	243	985	248	860	226	1013	282
Prex1	440453621356847	-300020377392324	0.200759907675273	-149442376651021	1.69823e-36	1.13165e-34	86	921	73	989	110	685	106	639
Fxyd5	820115529943478	-328629974935099	0.219914695965998	-149435204178401	1.71662e-36	1.13945e-34	157	1221	133	2029	182	1882	112	1043
Dnm1	207457135170626	-329461683216581	0.222844938913685	-147843466772288	1.84842e-35	1.16786e-34	32	412	26	453	54	381	34	310
Sema4d	183151864306077	-365227332762901	0.244770036399749	-149212435531294	2.39763e-36	1.58532e-34	26	373	19	387	42	317	15	321
Wdfy4	217904371159157	-532264769796139	0.356751893596545	-149197461695349	2.45204e-36	1.61504e-34	7	505	12	679	10	263	7	312
Dab2	171755981266788	-417806962739513	0.280209392939857	-149105266727868	2.81523e-38	1.84712e-34	155	2620	169	6072	158	2254	178	2509
Cyp1b1	120375902089919	-344973387330451	0.231652369603767	-148918566177637	3.72286e-36	2.43327e-34	204	2995	147	1713	262	2794	155	1650
Dpep2	230422696649518	-539488720414158	0.362382472416754	-14887274122732	3.98696e-36	2.59594e-34	8	458	4	760	15	344	9	304
Nrros	547356075855753	-364595541358768	0.244971891155576	-148831582121077	4.24003e-36	2.75021e-34	64	925	57	1517	85	835	97	902
Plk2	160681646921673	-197014394629649	0.132451457583556	-148744602908854	4.82863e-36	3.12014e-34	786	2373	687	2807	493	2641	611	2684
Shtn1	292133607270251	-384804999114744	0.259091034497308	-14852115584059	6.74074e-36	4.33925e-34	43	560	40	852	34	506	26	351
Ptpre	255902840906553	-329450779616605	0.222383735755188	-148145177298075	1.18033e-35	7.56967e-34	40	563	37	597	53	412	50	350
Slamf8	123815716041705	-523649389071876	0.353856361527532	-147983601824022	1.50097e-35	9.58993e-34	9	225	2	349	5	229	6	195
Ccl2	842259009600579	-424760648675486	0.28720173809874	-147896266745243	1.70899e-35	1.08782e-33	100	1282	104	2521	73	1707	36	1129
Mmp14	282004319779254	-356721955456195	0.241262433361001	-147856402874969	1.81325e-35	1.1499e-33	440	5928	360	2822	440	7662	420	5064
Ccr1	209263299527818	-753240499979443	0.509858588857447	-147735179212612	2.1708e-36	1.36648e-33	3	425	0	605	2	447	0	253
Gpsm3	315276203479182	-368581573859382	0.249528154816202	-147711417226995	2.24871e-35	1.41032e-33	42	440	37	903	51	618	41	460
Clec4a2	205069069019995	-576744746931812	0.39082864690874	-147569721793317	2.7746e-35	1.73377e-33	7	373	12	667	2	380	3	253
Rcn3	10673309953417	-251983957723605	0.170952787821011	-147399735877624	3.56924e-35	2.22218e-33	364	1861	304	1573	300	2641	271	1454
Selplg	118068088987266	-600457839409034	0.421668818750233	-142400341858026	5.17018e-32	2.93017e-33	2	202	0	324	5	223	4	210
Slamf7	101937057168965	-396251979010857	0.269504128602375	-147030021790681	6.16641e-35	3.82519e-33	16	210	10	227	9	164	11	188
AI662270	246797677588296	-52627856638159	0.358399807285955	-146841196809487	8.14856e-35	5.03646e-33	14	345	13	897	9	408	7	343
Kcnk13	115430816291021	-540007690472597	0.368208387088013	-146658172222329	1.06724e-34	6.57261e-33	8	246	2	286	1	242	7	162
Ncf4	225696412409239	-584898936513229	0.399331314921397	-146469589200226	1.40882e-34	8.64496e-33	12	342	5	821	5	377	3	300
Frmd4b	419989063098278	-223665286071045	0.153109390203998	-146082017421035	2.49004e-34	1.52249e-32	154	747	119	815	137	622	164	665
Mmd	194484445588914	122462331890559	0.083952639839361	1458707339339	3.3945e-34	2.0681e-32	31479	12002	25319	12165	27173	11599	23891	11958
Ndufa4l2	217780779439489	-336359255667114	0.230827715702105	-145718747267422	4.24091e-34	2.57458e-32	38	445	32	307	49	533	28	356
Igfbp3	348410621623203	-354706626137124	0.243665527438454	-145571115399866	5.26352e-34	3.18406e-32	497	7982	408	4234	732	8725	432	5621
Gm19316	281442483363742	-488277384175751	0.335755878526734	-145426309829114	6.50439e-34	3.92079e-32	18	352	20	556	17	987	10	373
Vcan	193197335647332	-384783937013348	0.264735356499308	-145346636770202	7.30715e-34	4.38918e-32	27	450	18	262	21	503	28	284
Procr	332222199218311	-300465838690301	0.207207149764342	-145007466697951	1.19839e-33	7.17311e-32	55	549	94	682	58	715	74	496
Cdkn1c	322688773583947	-248915135736778	0.173585419764217	-143396338283989	1.23706e-32	7.22708e-32	111	494	102	681	70	628	98	460
Fhl3	328856321858938	-262993421179011	0.181619634989599	-144804509266893	1.61037e-33	9.60536e-32	110	526	66	733	94	632	87	451
Atp8b4	984424233894454	-413090470368011	0.285661536363473	-14460836261918	2.1418e-33	1.27306e-31	7	203	13	189	8	166	11	206
Rps6ka1	259494515621064	-324647854267013	0.227492845132873	-142706841649193	3.33293e-32	1.91436e-31	49	486	47	692	54	418	39	348
Tmem86a	367190678348914	-206126426720505	0.14321189801505	-143931076661552	5.71683e-33	3.38623e-31	154	546	153	714	135	646	115	535
Isg15	200810035076179	-464122836837818	0.322475489373353	-143924996513602	5.76732e-33	3.40431e-31	12	310	12	618	23	368	8	302
Arhgap9	193787058201222	-471188484568618	0.327684445143319	-14379336326524	6.97603e-33	4.10359e-31	19	388	7	610	11	272	14	276
Btk	127475201794391	-467990024277602	0.325687555802265	-14369294004028	8.06492e-33	4.72782e-31	8	202	11	369	10	236	5	207
Plxdc1	117441106352484	-462288368007856	0.323137850907968	-143062277201168	2.00075e-32	1.16488e-30	14	182	7	307	6	270	6	177
Efhd2	786465862207557	-285109291839765	0.199540539320347	-142882891271555	2.58892e-32	1.50219e-30	207	1316	164	2047	218	1242	152	1104
Pacc1	486874352972105	-194786860620238	0.136348593465017	-142859457270613	2.6775e-32	1.54832e-30	219	714	188	906	195	928	185	645
Snx20	11033137637976	-525040420819616	0.367677719707067	-142799085361474	2.91984e-32	1.68276e-30	4	228	5	307	5	198	5	158
Marcksl1	811438916557823	-353753343114586	0.247929613624099	-142682972777481	3.44897e-32	1.97436e-30	124	1338	95	2505	132	1257	134	1088
Eps8	623546432952715	-27488037648042	0.192934043557986	-142473754974096	4.65447e-32	2.65542e-30	188	1079	138	1610	152	962	150	838
Lyn	530469699215475	-24122962873869	0.169317867387701	-142471454702608	4.66983e-32	2.65542e-30	199	1016	139	1164	171	771	148	736
Inpp5d	365206473412327	-394696609985456	0.280423042444797	-140750419988455	5.40728e-31	2.966e-30	33	779	22	944	48	586	60	530
H2-DMb1	119968440623512	-362137617973571	0.254358295384166	-142373032271907	5.3762e-32	3.03684e-30	18	194	17	301	15	242	18	181
Gpr153	231806754197115	-398641475111527	0.281449152307513	-141638897059448	1.5327e-31	8.62916e-30	28	641	21	277	30	547	23	344
Cnrip1	140735914998548	-342214045821238	0.242106859474304	-141348347818109	2.31677e-31	1.30006e-29	21	245	22	336	31	285	17	200
Vsig8	117085849948333	-514783280847665	0.364662413352076	-14116708001673	2.99666e-31	1.67607e-29	9	217	8	292	3	290	2	149
Irgm1	260359768758969	-213615967073178	0.151373976634332	-141118025583223	3.2126e-31	1.79097e-29	95	400	93	492	107	474	82	382
Uba7	169202607629501	-296701594538929	0.212813336396703	-139418703527984	3.52578e-30	1.90941e-29	43	319	32	404	34	255	39	260
Mical1	249982793203783	-277275358375352	0.196664696473344	-14098888277741	3.85799e-31	2.14376e-29	64	467	66	399	76	561	41	376
Slc7a7	180763057930269	-258323836583691	0.183240125584613	-140975583682629	3.93138e-31	2.17745e-29	64	371	41	280	58	340	39	287
Tor4a	264012332680166	-283540404648473	0.201296687000667	-140856965344658	4.65051e-31	2.56741e-29	71	547	42	561	76	455	62	354
Rhoj	52363617700737	-250596528538359	0.180119342264801	-139128049984741	5.2961e-30	2.85004e-29	178	924	98	885	192	1046	143	818
Stat2	373932115754833	-195621443430376	0.138963529588595	-140771786676345	5.24628e-31	2.88698e-29	175	651	118	683	150	605	159	513
Otulinl	160434166989824	-416914534793528	0.300079269262994	-138934800733648	6.93807e-30	3.7219e-29	18	286	23	464	10	241	11	264
Entpd1	159073606749911	-458317342025525	0.327066000897615	-140129925081696	1.29817e-30	7.09793e-29	7	370	12	405	20	226	6	260
Acvrl1	448928626530558	-223859875425727	0.160447062115241	-139522576776719	3.04802e-30	1.66122e-28	159	929	130	634	171	814	152	677
Rcsd1	258361366942918	-242632512744194	0.173984305657811	-139456551455508	3.34364e-31	1.81653e-28	82	461	54	465	96	431	83	434
Cfh	104132803075001	-317807638529934	0.228141124581892	-139303091063644	4.14557e-31	2.23795e-28	190	2023	175	2696	273	1539	151	1495
Mctp1	886045446043471	-477067710412507	0.343606864825935	-138841146452118	7.90714e-30	4.22846e-28	8	214	5	197	7	159	2	138
S1pr2	232394565254284	-26992824708978	0.196849790053673	-137123970016011	8.55831e-30	4.38427e-28	61	524	69	351	67	433	43	355
Trp53i11	188594488987125	-298207751028091	0.214896401706434	-138768145329612	8.75491e-30	4.66719e-28	383	4077	298	2407	508	4233	429	3108
Pdpn	906873357838749	-340822102632241	0.245670648505424	-138731307425484	9.21646e-30	4.89793e-28	141	1627	214	2214	98	1973	137	1078
Lctl	160888813900479	194643738257985	0.140333548391856	138700788577282	9.6171e-30	5.09497e-28	3226	720	2270	695	2719	595	1961	689
Bst1	148825678533656	-529076960807362	0.381503827793066	-138681953433595	9.87296e-30	5.21433e-28	11	338	7	434	6	271	1	166
Irf7	222118625767578	-36662633261685	0.268115693320383	-136741840090185	1.44823e-28	7.3968e-28	38	419	15	598	37	325	32	358
Il1r1	542980535008859	-202057073904661	0.145983800478226	-138410613535711	1.44064e-29	7.58513e-28	220	990	191	852	234	1069	195	692
Ctla2b	143899086093234	-384773824900814	0.278056753099645	-138379600787083	1.50415e-29	7.89516e-28	24	265	11	402	19	244	16	204
Ap1s2	219660748066204	-28249876322685	0.204198377218753	-138345253803959	1.57774e-29	8.25605e-28	59	397	35	501	64	377	52	316
Tifab	152998175421737	-628821605880663	0.454588445291566	-138327670312286	1.6168e-31	8.43453e-28	2	292	3	520	5	222	1	217
Ubash3b	162091010564144	-474917143229818	0.343654505787937	-138196105457986	1.94117e-29	1.00959e-27	15	294	3	502	10	291	13	211
Tmc8	100482946776137	-290712167477226	0.211574772039168	-13740398473567	5.81548e-29	3.01539e-27	23	198	19	184	27	176	22	172
C1s1	186201834195125	-164724330870026	0.120011975901761	-13725657763094	7.12793e-29	3.68471e-27	995	3021	825	2706	1007	3246	721	2648
Gfpt2	383335194333545	-262463194417696	0.191299935465374	-137199834270306	7.7083e-29	3.97269e-27	144	692	66	626	122	807	87	599
Lgals9	799848942558173	-229375679315535	0.167207819996967	-137179995122055	7.92212e-29	4.07058e-27	383	1182	221	1355	261	1701	207	1242
Cfb	244578473182276	-333683286062174	0.244041926386129	-136731950531407	1.46805e-28	7.47566e-27	605	4834	411	6045	475	4327	210	3248
H2-T23	840003940251966	-230804358744582	0.169108017070458	-136483392533909	2.06532e-28	1.04858e-26	316	1491	226	1528	361	1462	201	1280
Ephx2	118573172688729	202688210333296	0.148795528289649	136219288753583	2.96628e-28	1.50154e-26	22176	3999	15559	4213	19830	5619	17904	5158
Mcoln2	110500685825417	-428000889744108	0.314588936502012	-136050839709479	3.73539e-28	1.88527e-26	8	203	8	286	18	212	5	169
Sh3bgrl3	235675085070559	-355874156231477	0.26176957762254	-135949394678946	4.29116e-28	2.15938e-26	448	3040	384	7311	333	4757	236	2936
Il1rap	118410152868335	-259159956060774	0.191005336286788	-135682050092911	6.18174e-28	3.1016e-26	37	242	29	206	36	208	29	182
Slc40a1	638917785065297	-368432158530322	0.271557504701379	-135673716303835	6.25241e-28	3.12786e-26	81	1514	74	1747	104	677	84	960
Was	17781426952487	-466659811168122	0.344320946951586	-135530473908036	7.60079e-28	3.79128e-26	10	301	5	560	20	288	12	267
Grap	189538848136428	-257052560745954	0.189844748931061	-135401459452165	9.06087e-28	4.5064e-26	49	370	39	310	67	364	56	294
Zranb3	353420885337164	-365047156769102	0.27004000167886	-135182622759434	1.22024e-27	6.05119e-26	43	576	53	1007	48	781	50	365
Rasgef1b	166739089257089	-329110833264562	0.243530057059086	-135141771508193	1.2899e-27	6.37808e-26	36	253	33	433	20	276	29	285
Igfbp7	388751353792489	-2517806583919	0.186363356897914	-135102019293321	1.36148e-28	6.71254e-26	1303	5937	993	5447	1244	9981	963	5992
Themis2	100435431975113	-548460718019189	0.406039718233185	-135075632602083	1.41115e-27	6.93743e-26	3	229	3	272	3	148	5	163
Man1c1	802704508166228	-196195444148688	0.145330012730168	-134999949744008	1.56387e-27	7.6661e-26	368	1412	309	1622	335	1124	276	1107
Sipa1	725173399961226	-188068369964799	0.141426132346695	-132979928704947	2.37766e-26	1.12668e-25	309	1336	259	1087	363	1190	280	1081
Clec5a	103867495444578	-631609100278604	0.469382947915319	-134561577723218	2.83267e-27	1.3846e-25	0	221	0	263	6	193	1	171
Bmp2	157458328446159	-285196398850405	0.212042814183741	-13449944057207	3.08105e-28	1.50171e-25	33	293	38	230	36	366	40	253
Ube2l6	244959477338534	-23258782550584	0.173044942021593	-134408912961361	3.48217e-27	1.69237e-25	112	384	74	501	77	439	58	362
Junb	193793951630645	-312437095275554	0.232825862860582	-13419346606809	4.65802e-27	2.25742e-25	425	2775	416	4131	279	2537	405	4716
Chpt1	161757960228435	160380144451833	0.119703002677706	13398172214915	6.19706e-27	2.99478e-25	27471	7830	19395	8780	26372	7990	23026	8122
Dok2	202893270606371	-410382115969702	0.306564250093148	-133864961698897	7.25221e-27	3.49479e-25	27	355	21	668	18	294	16	273
Arhgap10	405174913875821	-187425845003773	0.140055035892224	-13382299594568	7.6736e-27	3.68743e-25	184	664	163	802	169	625	165	535
Tgfbr2	231396627988998	-208202720875055	0.155712286701913	-133709885895919	8.93454e-27	4.2813e-25	951	4778	690	3247	999	3875	818	3519
Gng2	656168887762258	-193424403557358	0.14475323955005	-133623540418575	1.0034e-26	4.79468e-25	335	1043	217	1309	284	1016	237	919
Fcna	779185901372382	-710120440946934	0.532105112475097	-133454917890903	1.25837e-26	5.99626e-25	3	1491	4	2828	9	727	10	1325
Clu	842970426387956	-208493499287557	0.156375289312104	-133328929528905	1.49005e-26	7.08046e-25	385	1332	358	1712	285	1488	238	1106
Xaf1	132880968615219	-27772280380341	0.211581992218224	-131260132722906	2.33637e-25	1.06283e-24	38	244	31	263	42	265	20	188
Def6	145170661638487	-344746462301267	0.259266163376725	-13297009444319	2.40913e-26	1.13843e-24	24	259	21	392	29	252	18	199
Marchf1	108745482999953	-535024629097826	0.403215135517735	-132689619503208	3.50401e-26	1.65124e-24	8	246	2	319	3	175	4	142
Nxn	362370628686	-237987850143957	0.179514816367476	-132572817642408	4.0947e-26	1.92429e-24	110	657	93	634	153	710	97	511
P2rx7	201985531383059	-376085804828837	0.283815443900944	-132510690630386	4.44821e-26	2.08467e-24	19	402	20	564	29	284	34	305
Mgp	116834126016942	-382998392861483	0.289051443239618	-132501809563353	4.50117e-26	2.10371e-24	163	2404	59	1884	221	2873	126	1881
Dock8	374814726201445	-258851157530012	0.195431066499854	-132451386653107	4.81392e-26	2.24373e-24	118	751	94	879	104	514	99	512
Nab2	515627464085321	-168902280931693	0.127524078342843	-132447364549938	4.83978e-26	2.24964e-24	289	737	214	924	246	898	214	687
Col3a1	23627079427594	-32122143822106	0.246238908508113	-130451129826412	6.77565e-25	3.04976e-24	5429	56880	3074	28118	5440	60001	3660	32198
Phgdh	494156053984411	148269339154602	0.112208791273629	132137007690456	7.31383e-26	3.3904e-24	8315	2484	6805	2480	7147	2714	6547	2942
Irag2	103603481984222	-550532481776452	0.417250217129583	-131943006660072	9.4629e-26	4.37473e-24	2	184	3	321	6	183	3	152
Ggta1	246227265060237	-244190599747467	0.185098881496802	-131924405902845	9.69935e-26	4.47192e-24	69	445	62	361	82	530	83	380
AB124611	12631866925059	-484869851686674	0.367726488397065	-131856112351395	1.0619e-25	4.88273e-24	8	208	3	411	10	212	8	181
Metrnl	57911208629217	-274654353536335	0.208341509468917	-131828916012203	1.10089e-26	5.04841e-24	138	1030	204	1335	114	1007	122	798
Nlgn2	331113511917627	-178550409833593	0.135551975514405	-131720994220862	1.27016e-25	5.80902e-24	147	616	140	503	155	540	141	456
Rab8b	108103988661328	-237860127085007	0.180785289475053	-13157050984385	1.55019e-25	7.07078e-24	361	1882	292	2583	357	1688	345	1351
Selenom	36827645637212	-227838066733196	0.17363449804663	-131217050353674	2.47307e-25	1.12203e-23	126	542	131	727	112	784	121	475
Ahnak2	456161256141887	-269515568510108	0.206202518779799	-130704304731564	4.85898e-25	2.19866e-23	131	968	132	759	145	831	65	705
Ucp2	450713247289163	-313912836247716	0.240538171547341	-130504374515017	6.31836e-26	2.85145e-23	1027	6544	848	13964	963	7253	680	5792
Psmb8	420874604221672	-302380680111026	0.231805022295864	-130446129732721	6.82025e-25	3.06175e-23	104	647	62	1075	120	753	68	624
Clip3	203753177586456	-230720934449588	0.176924838478062	-13040618628469	7.18715e-25	3.218e-23	82	373	46	344	74	405	66	280
Phf11d	139080156139892	-294983671242569	0.226554546523131	-130204260196761	9.3647e-25	4.182e-23	38	239	33	331	33	248	19	201
Egr2	431999699468135	-374359272726564	0.287956412330527	-130005534412917	1.21461e-24	5.40993e-23	59	656	41	1222	47	505	75	911
Cxcl16	339590095174405	-321966156086448	0.247700018780119	-129982289735817	1.25209e-24	5.56236e-23	71	661	61	920	79	524	40	438
Ccnd1	896400177939717	-19972016617002	0.155869950662057	-128132565206899	1.3821e-23	5.87962e-23	379	1385	255	1703	391	1531	378	1290
Layn	210945890239416	-280816910149745	0.216139706561431	-129923795408657	1.35158e-24	5.98875e-23	61	468	44	366	61	446	38	254
Ly86	160310998144514	-628680292011754	0.484756758166604	-129689845767078	1.83444e-24	8.1072e-23	3	233	5	632	2	211	1	234
Pitpnc1	397821154155913	-259048707617116	0.200016020181049	-129513979621548	2.30714e-26	1.01699e-22	90	764	84	797	122	699	138	560
Ankrd33b	129791449067606	-382601639612227	0.295606310645281	-129429455946676	2.57561e-25	1.13241e-22	15	281	22	348	12	179	14	195
Ehd4	149742488229918	-253615987992066	0.196013129127696	-129387245191542	2.7211e-24	1.1933e-22	511	2787	441	3791	405	2095	359	1898
Dtx3	414433993567114	-148679797988508	0.114959048490764	-129332836292963	2.92073e-26	1.27756e-22	236	643	228	692	193	602	201	575
Zdhhc20	738731522191656	-150556260245494	0.116470062128442	-129266059873362	3.18574e-24	1.38991e-22	392	1237	377	1116	396	1246	346	910
Atpaf2	12480702176811	101554104751501	0.0786886938631301	129058063828258	4.17423e-24	1.81653e-22	1888	902	1557	826	1596	854	1562	807
Tnfsf12	228725134346632	-381357337349269	0.295593917698279	-129013932464785	4.42032e-24	1.91874e-22	37	276	23	612	30	604	23	286
Scara3	104359599989634	-379939633897631	0.294531504279819	-12899796061771	4.5129e-24	1.95395e-22	17	259	12	164	15	247	8	140
Il10rb	846203769910832	-219636061908	0.170409376266243	-128887310499186	5.20939e-24	2.2498e-22	366	1150	268	1793	305	1693	251	1111
Tln1	549193436654099	-0.997495704826039	0.0774243420237677	-128834895945235	5.57564e-24	2.40189e-22	4265	7702	3337	8140	3344	7532	3547	6727
Serpinb9b	130979275948937	-47711052781507	0.370925007799029	-12862722053876	7.29613e-24	3.13513e-22	12	232	9	373	5	327	6	125
Gusb	158811147287079	-183432654085617	0.142712057301562	-128533396234356	8.23756e-24	3.53077e-22	769	2913	590	2856	797	2367	576	2097
Septin1	16867345607171	-299662402544195	0.233428731359565	-128374258300966	1.01183e-23	4.32603e-22	42	312	25	219	38	392	39	312
Lhfp	560534570646234	-137104918315558	0.106831822273482	-128337152168555	1.06149e-23	4.527e-22	380	890	297	901	294	817	266	722
Nxpe5	237823688990535	-464343829578921	0.362522459250708	-128086913715268	1.46586e-23	6.22042e-22	22	464	11	868	19	281	12	287
Rab3il1	439853188951785	-348827063715377	0.27236403625665	-128073834016278	1.49077e-23	6.31044e-22	78	726	58	1353	90	662	45	605
Fcgr2b	519848094055106	-720177294501877	0.562417702087617	-128050253722221	1.53676e-23	6.48899e-22	5	916	4	2213	3	460	3	685
Apobec3	116865026045166	-355718378296832	0.278211256322348	-127859089168082	1.96551e-23	8.27894e-22	14	212	13	311	20	185	21	182
Ctsa	513436700787398	-175852918336921	0.137658545020813	-12774573369952	2.27391e-23	9.55435e-22	2712	7185	2173	9806	2491	8976	1854	6740
Mfap4	209245828171641	-358764992865776	0.280920681564794	-127710423763523	2.37946e-23	9.97329e-22	24	541	31	259	34	522	30	284
Dcstamp	849065450923064	-604845306519991	0.473927842962717	-1276239232409	2.65907e-23	1.11179e-21	3	153	1	216	2	195	1	130
Il33	103709105903542	-402307173179682	0.315279840242511	-127603202561328	2.73076e-23	1.13897e-21	15	232	12	272	6	183	11	126
Cmtm7	223517292748094	-291550947347392	0.229335833843085	-12712838742282	5.01792e-23	2.08782e-21	47	402	48	528	70	405	35	300
Tmem45a	144095231730628	-341574187318267	0.268745172759277	-127099654967282	5.20574e-23	2.1607e-21	36	355	11	239	27	298	20	202
Pycard	148048492228205	-460908041963205	0.362647688952362	-127095265185531	5.23504e-23	2.16759e-21	6	220	16	487	7	277	11	197
Ifit1	124776608675085	-448763093479008	0.353228992385379	-127045939929359	5.57581e-23	2.30309e-21	5	197	18	362	9	236	5	194
Mtarc1	360549466017376	216757674829293	0.170820450091962	126892110817294	6.78659e-23	2.79644e-21	760	160	509	130	633	112	451	131
Psap	623334505446422	-151974990622196	0.119858476738502	-12679536296274	7.67848e-25	3.15632e-21	37440	106940	27973	104525	34523	93388	27273	76525
Gstz1	567134651018887	143319353475218	0.113069343903058	126753502344628	8.09961e-23	3.32142e-21	9260	3013	7430	3529	8415	2796	7624	3183
Arhgap45	325562819108351	-390591325830069	0.308756250282403	-126504751069109	1.112e-22	4.54908e-21	31	558	48	1111	36	442	33	421
Plxdc2	439435553787142	-235833512427419	0.186702982910685	-12631480694673	1.41589e-22	5.77837e-21	128	924	144	601	116	828	166	680
Gpr137b	811011809847622	-186932818021817	0.14831980645952	-126033617818154	2.02333e-22	8.23771e-21	392	1311	341	1596	362	1391	275	970
Pilra	106898224852469	-661620070611733	0.525996649473117	-125784084608613	2.77566e-24	1.12738e-20	2	209	2	321	0	144	1	198
Plekhn1	784261668914353	-379326184307266	0.30170428150089	-125727809502812	2.98052e-22	1.20771e-20	12	135	12	201	7	150	8	120
Ptafr	125779681872654	-481762861715142	0.383322502663554	-125680819249474	3.16305e-22	1.27864e-20	6	350	7	341	11	148	5	169
B3gnt2	375477850195378	-182835557175754	0.145567605535059	-125601816766657	3.49529e-22	1.4096e-20	185	710	132	640	175	576	156	492
Igtp	113747473104225	-236261236061965	0.188332373084541	-125449083549703	4.23904e-22	1.70552e-20	38	181	34	225	36	204	36	175
Adora1	657370195186678	149863626816586	0.119562076574535	12534378049478	4.84145e-22	1.9433e-20	1127	352	776	379	1006	358	936	319
Tmem273	754720702528738	-336796027137211	0.268959736480755	-12522172706743	5.64679e-22	2.26124e-20	10	170	11	143	15	140	14	116
Slc43a3	906344667744032	-149227931072615	0.119191892105784	-125199733334356	5.80546e-22	2.31933e-20	511	1614	450	1286	505	1347	404	1255
P2rx3	18795977107328	187868000547375	0.15026026007518	125028401024581	7.20311e-22	2.87098e-20	337	68	287	97	284	87	263	76
Milr1	826076625372748	-599477957657765	0.479557279071499	-125006539118424	7.40397e-22	2.94416e-20	2	135	2	229	1	170	2	139
Samhd1	760221586446626	-212580141670234	0.170097597975059	-124975393068986	7.69979e-22	3.05467e-20	298	1295	261	1729	283	1066	264	1016
Shfl	826628982574471	-301997773782102	0.242044322269497	-12476961696538	9.97197e-22	3.94691e-20	15	152	12	166	20	154	22	135
Tns3	151973295463149	-14271945188697	0.114574825971245	-124564406427978	1.29001e-22	5.09404e-20	903	2328	783	2730	752	2187	805	1887
Oas1a	838720671432635	-540875268616584	0.434618304415936	-124448340790304	1.49194e-21	5.87783e-20	5	177	1	247	4	135	2	121
H2-Q4	13442733323798	-159336766238006	0.128133078415675	-124352562357944	1.68201e-22	6.61137e-20	818	1992	714	1874	573	2363	542	2068
Ptp4a3	153576364208984	-177190177658234	0.145178917680165	-122049523780437	2.9248e-20	1.10385e-19	748	2280	580	2121	721	3152	678	2239
Ifi205	853000179811511	-343656111527946	0.277284649672047	-123936219309074	2.82968e-22	1.10969e-19	13	186	16	195	9	145	16	121
Arhgdib	597007382252051	-366237876423655	0.296250822105069	-123624256574641	4.17369e-21	1.63301e-19	86	1315	96	1804	92	648	50	817
Gnb4	487520580783137	-233917422797178	0.192385659207148	-121587764785166	5.15246e-20	1.92754e-19	152	1128	127	678	171	801	172	750
Pik3cg	146821708747339	-374361668000197	0.303209513849354	-123466332981291	5.07929e-21	1.98278e-19	19	294	10	398	30	211	16	227
Gas2l3	139141556145896	-268490016653298	0.217524915403282	-123429546521386	5.31683e-21	2.07077e-19	42	252	38	306	43	248	22	191
Il10ra	113299518035049	-61884358103091	0.50150331251064	-123397705577026	5.53133e-21	2.14941e-19	2	268	3	371	2	125	1	162
Dgat2	369667530933483	174080354625063	0.141250230401071	12324252791006	6.70622e-22	2.60003e-19	66988	18342	53177	14635	59979	16748	45715	19474
Pdhb	524070445644852	117564641794711	0.0954567248755241	123160146074585	7.42751e-21	2.87315e-19	8765	3193	6580	3222	7085	3326	6399	3414
Eef1a2	272531357240289	-287612856321548	0.237297998636738	-121203237268694	8.24329e-20	3.06367e-19	70	446	70	613	72	622	39	315
Pira6	758279031028117	-54909065813634	0.446458014434676	-122988196063995	9.19074e-21	3.54717e-19	4	181	1	196	3	113	2	124
Kcnk6	109978549625787	-272102030630324	0.224855916022228	-121011728507701	1.04113e-19	3.85263e-19	25	183	26	246	31	172	29	185
Ptger4	106721431664152	-442630262504075	0.360102099126361	-122917990086127	1.0025e-20	3.86041e-19	8	206	3	319	8	180	14	142
Clec4n	404213884515181	-761221420173425	0.629228367529758	-12097697107361	1.08616e-20	4.01055e-19	1	956	1	1503	1	295	3	571
Scd3	323059591087018	242463809016574	0.19735900865736	122854188752803	1.08482e-20	4.16799e-19	560	89	439	84	526	105	621	129
Tnfrsf11a	135809566712139	-45812965729856	0.373282553997956	-122729994314459	1.2648e-20	4.84857e-19	4	279	11	374	19	239	3	190
Cd74	196164042988671	-381368987230718	0.310795676872346	-122707301166019	1.30075e-20	4.97523e-19	30	357	22	625	25	219	19	312
Pik3cd	180094636025611	-340008705318363	0.277428376239194	-122557292057685	1.56535e-20	5.97389e-19	32	376	33	499	24	214	28	271
Fmnl1	213432506463296	-390340878795708	0.324440273455177	-120312091541137	2.43567e-19	8.82168e-19	19	350	11	636	36	326	30	342
Adssl1	242700094780348	-279132432659384	0.228359761978404	-122233632686034	2.33232e-20	8.88104e-19	53	380	60	626	58	451	63	302
Ms4a6c	133375967300553	-694874306695044	0.57797332585737	-120226016601071	2.70324e-19	9.77003e-19	1	270	0	514	1	138	2	175
Iigp1	165446325891933	-338214289124817	0.277047332074585	-122078161371273	2.82367e-20	1.07281e-18	32	236	16	384	41	388	20	244
Tbc1d9	290628020463355	-293578919662093	0.24049680517439	-122071858480287	2.84562e-20	1.07874e-18	48	657	80	654	55	440	71	379
Fam78b	302585622637807	-180587513252716	0.14795554524016	-122055251771461	2.90428e-20	1.09854e-18	132	519	124	436	126	571	144	415
Parp8	953092166754611	-261557752239244	0.214381095462434	-122005978034139	3.0855e-20	1.16193e-18	24	184	21	181	30	174	28	138
Pros1	772431888327295	-266598312066181	0.219089287111917	-1216847777363	4.57535e-20	1.71918e-18	176	1666	170	1204	289	1627	169	1036
Pla2g4a	211595788105565	-237485393629464	0.195170820962845	-121680788377006	4.59777e-21	1.72381e-18	89	427	67	445	59	308	53	287
Itga4	16588563230926	-427554841777796	0.35213335042662	-121418445955148	6.33809e-20	2.3659e-18	10	291	11	504	28	257	8	254
Trim30a	175635202641178	-301125357315627	0.248337299262174	-121256596657163	7.72358e-20	2.87678e-18	51	438	25	352	41	237	32	265
Fat3	9784723037604	-418588221642714	0.345527550626913	-121144673089958	8.85375e-20	3.28339e-18	7	199	4	257	13	205	12	112
Slfn8	729910215303522	-33267950347067	0.279320870066672	-119102988398705	1.04602e-18	3.68678e-18	19	148	8	116	11	132	12	150
Epb41l3	974833905198741	-275545802726796	0.227880283180227	-120916912547836	1.16856e-19	4.3055e-18	29	176	23	198	17	199	28	131
Elmo1	341500606334112	-145113236315444	0.120029262078114	-12089821582091	1.19546e-19	4.39512e-18	184	535	189	549	175	491	170	480
Dgkz	88967215348913	-141793181223913	0.117465203391191	-12071079530821	1.50152e-19	5.50846e-18	515	1451	418	1421	534	1269	438	1187
Ch25h	960890620564874	-470339990217222	0.389770851580026	-120670898891128	1.5761e-19	5.76967e-18	7	222	8	278	2	116	7	150
Arap1	97871644656453	-245995924225857	0.203924057738142	-120631144237891	1.65407e-19	6.04215e-18	319	1715	241	2499	319	1397	287	1244
Gm8995	205590206697106	-364410423627523	0.302160983389703	-120601415688913	1.71488e-19	6.25088e-18	26	354	25	661	37	309	24	257
Abr	452691556793612	-212202634540766	0.175979487693576	-120583732412191	1.75209e-19	6.37292e-18	180	770	133	953	204	704	143	613
Ttyh3	86044354057915	-162032968304723	0.134505780428051	-120465431142862	2.02256e-19	7.34102e-18	449	1356	323	1432	477	1413	408	1151
Elk3	601780475235099	-22836365779563	0.193054256351675	-118289884984268	2.76453e-19	9.62451e-18	191	1043	147	989	273	1234	182	861
Tmem119	279105229236363	-173415785839796	0.144338416665254	-120145273757559	2.98069e-20	1.075e-17	132	484	103	445	136	416	134	419
Iqgap2	196085479982319	-406987144675169	0.338948938285891	-120073290901384	3.25178e-19	1.1703e-17	30	351	10	650	25	261	15	273
Sash3	874181725068193	-543997719226654	0.453301868659852	-120007826315593	3.51952e-19	1.26399e-17	6	155	3	287	3	138	0	129
Tnfrsf26	811726252935895	-361229909938106	0.301388281623785	-119855326820244	4.23116e-19	1.51637e-17	6	155	14	179	16	179	9	110
Slc38a1	208719409401879	-262436261122813	0.2189792394549	-119845270161724	4.28282e-19	1.53167e-17	62	355	69	505	41	305	53	317
Enpp1	571797957065723	-380105390693119	0.317372372307241	-119766376616156	4.71043e-19	1.68107e-17	8	123	5	107	9	120	6	92
Retreg1	922214244974274	-292205937917304	0.244360120100743	-119580043501712	5.89619e-19	2.09986e-17	20	203	18	193	23	146	21	132
Trerf1	103892759120553	-299930966718475	0.250902274172938	-119540951833599	6.1803e-21	2.19645e-17	24	203	17	250	24	152	23	158
Gla	629696779111029	-208178441572559	0.174369138585723	-119389499346649	7.41534e-20	2.6299e-17	319	989	227	1295	243	1109	161	820
Sp110	141921064874206	-310920450718589	0.260752403551706	-119239725687489	8.87724e-19	3.14184e-17	32	243	27	395	25	241	28	177
Id2	287579450736085	-256651881699735	0.215299333364188	-119207002497122	9.23292e-19	3.26096e-17	88	425	78	749	75	493	80	371
Acer3	195262309195425	-182334499487781	0.153272534950887	-118960973370869	1.24012e-18	4.36191e-17	105	334	82	357	80	317	72	250
Hmga2	732960886654337	-423668364936262	0.356167295226252	-118952068484314	1.25342e-19	4.39961e-17	6	125	10	164	5	196	5	95
Npl	255532360111304	-354875542780399	0.298787397227397	-118771924811245	1.55503e-18	5.44707e-17	47	460	34	848	32	348	37	301
Plat	439416137246081	-346970143267917	0.292217221572605	-118737061902324	1.62123e-18	5.66732e-17	66	871	60	433	92	1299	52	738
Gna15	865302098347887	-675783627960396	0.569242857152524	-118716224449581	1.66213e-18	5.7984e-17	1	170	1	251	1	151	0	138
Psd4	133693438845239	-352333544238518	0.302070423507974	-116639537279696	1.94783e-17	6.65892e-17	28	292	13	358	25	226	14	149
Fyn	667454540566721	-174237714980435	0.147614596604213	-118035559483054	3.74159e-18	1.29996e-16	288	1256	274	919	333	1132	303	929
P2ry10b	546087416985657	-383039081681215	0.330891073100165	-115759871698099	5.45398e-17	1.82073e-16	7	104	4	103	9	128	6	88
Tmem106a	89622932629538	-177529476066111	0.151020955327898	-11755287581161	6.63345e-18	2.3e-16	510	1293	363	1815	410	1391	318	1220
Slc28a2	901128567629282	-416804698519439	0.355516043020289	-117239350150973	9.6102e-18	3.32536e-16	2	201	8	212	10	191	13	107
Fcgr1	998380125208969	-71283492868263	0.608302455921989	-117184292409637	1.02556e-17	3.5415e-16	0	176	1	331	1	162	0	152
Cnn2	940601439914825	-13977168320122	0.119409183144033	-11705270861172	1.19776e-17	4.1278e-16	604	1433	541	1594	435	1484	464	1118
Irgm2	193971610715294	-201073499598529	0.171865488197998	-116994692597551	1.28253e-17	4.41103e-16	72	347	63	348	86	283	79	300
Crip1	450404199468953	-320156393388045	0.273811434157565	-116925867019787	1.39085e-17	4.77394e-16	81	643	120	1316	58	833	73	581
Ticam2	886648311572066	-500247150257919	0.42813794776407	-116842516032609	1.53425e-17	5.25558e-16	2	195	6	280	6	111	3	127
Ehhadh	383306682991105	157113235140603	0.134706794221446	116633489831495	1.96172e-17	6.69298e-16	670	183	454	198	586	215	562	193
Ifi44	651657703898556	-566063464747888	0.485591700654678	-116571898569254	2.10888e-18	7.18072e-16	1	161	1	152	1	99	4	116
Cygb	101113731311365	-296741572617746	0.254732081714255	-116491637260914	2.31722e-17	7.87438e-16	185	2104	152	1139	290	2346	236	1810
Calca	150489122855635	-397245270120587	0.341069911121249	-116470335602066	2.37586e-17	8.05761e-16	20	235	18	523	12	193	15	221
Slfn5	107055083754512	-224709416714299	0.19296593122807	-116450305649401	2.43234e-17	8.23281e-16	390	1801	258	1584	460	2412	339	1519
Cd83	958757751290043	-478767033704436	0.411316292085648	-116398752715767	2.58393e-17	8.72857e-16	5	215	7	308	5	105	5	139
Gch1	123420167502266	-217642004564837	0.187305056455957	-116196545188311	3.27458e-18	1.10397e-15	53	241	48	222	41	199	33	173
Gcnt1	139772007697208	-290262359864015	0.249907965035282	-116147702544429	3.46719e-17	1.1666e-15	27	262	31	354	29	226	38	180
Arhgap6	148459248471373	-28797565044564	0.252359879707726	-114113087539573	3.67163e-17	1.18401e-15	40	241	26	325	48	329	22	191
Dhdh	162855493461694	132466821247842	0.114165472538121	116030546103692	3.97627e-17	1.33526e-15	2677	852	1955	991	2389	982	2192	974
Sdcbp	427488713287228	-136091219934229	0.117291806604155	-1160278998801	3.98859e-17	1.33677e-15	2642	5913	2246	7759	2224	6518	2321	5188
Hhex	946674886936672	-297327193199108	0.256801959389386	-115780733879944	5.32289e-17	1.78045e-15	18	148	15	223	27	177	21	146
Hmga1	196145910137675	-142805738840027	0.123429959268425	-115697793053196	5.86333e-17	1.95357e-15	1291	2735	1088	3492	860	2885	965	2656
Elf4	264624629066105	-219682999250629	0.189920065521642	-115671294998366	6.04721e-17	2.0109e-15	100	503	85	569	104	362	80	360
Hadhb	548103507366522	102594976851995	0.0887414295847774	115611138260944	6.4862e-18	2.15269e-15	8863	3528	6964	3618	6594	3892	6745	3747
Akr1b8	916417950582873	-250640104565756	0.217144163289662	-115425669642067	8.04869e-17	2.66607e-15	352	1347	261	2255	278	1785	180	1084
Cd38	328096205913085	-231423475229613	0.200542727946043	-115398587423164	8.30615e-17	2.74602e-15	88	507	84	689	124	556	126	500
Me1	105289611066259	18045797403086	0.156398209866183	11538365700302	8.45157e-17	2.78869e-15	20161	4648	11988	4664	19549	5219	13405	4579
Il3ra	396054364346905	-220768365890122	0.191362691017107	-115366461830528	8.62218e-17	2.83949e-15	146	660	153	823	158	721	92	493
Lpcat2	965498873062681	-533114012338772	0.462422230038941	-115287280261997	9.453e-18	3.10711e-15	3	237	6	299	1	95	4	149
Olfml3	331263406991811	-388241987749095	0.337187492469824	-115141277900111	1.11987e-16	3.67382e-15	37	883	17	357	61	833	36	505
Aldh1a2	321607861042385	-296777521080159	0.257768874686494	-115133187217079	1.13043e-16	3.70134e-15	69	499	70	743	45	765	92	368
Nox4	969922297306927	-311478491952313	0.270692521948391	-115067268837112	1.22022e-16	3.98769e-15	22	195	11	134	26	225	17	165
Panx1	194897455871046	-279599423343553	0.243387565017526	-114878269694436	1.51885e-16	4.95411e-15	44	412	40	463	62	303	41	236
B430306N03Rik	109394780077975	-454987694766351	0.396860863571266	-114646652399033	1.98526e-16	6.46307e-15	17	283	2	299	7	156	5	136
Csf2rb2	27525742294316	-375917657807765	0.328345951489317	-114488287765593	2.38344e-16	7.74459e-15	24	665	24	626	67	453	21	384
Taok3	5836011577206	-14869518426199	0.129929757998983	-114442747028863	2.51197e-16	8.14669e-15	353	869	283	1088	303	856	271	734
Gm20056	833524752782871	-298690312331615	0.26108016414001	-11440559389699	2.6219e-16	8.48708e-15	20	136	14	161	14	198	23	119
St3gal1	606659470268037	-193470254541285	0.169522252985895	-114126759840422	3.61436e-16	1.16775e-14	239	1010	203	1224	265	837	271	888
Mdk	201822392985429	-26687458402874	0.234345732450264	-113880710025466	4.79487e-16	1.54332e-14	67	293	51	533	40	332	54	285
Gprc5c	132542036697559	-209970306625787	0.187903243134003	-111743843865456	5.44264e-15	1.68505e-14	47	265	54	232	50	215	44	176
Adgrg6	780975623875806	-303294878591266	0.267099107352653	-113551438489393	6.99247e-16	2.24641e-14	11	152	21	174	18	129	14	120
Cd248	674836434898448	-33927191809957	0.298811080663632	-113540608114692	7.07966e-16	2.27015e-14	105	1357	98	760	171	1858	61	1132
Yap1	211716462386602	102502366403164	0.0903152450984358	113493980215019	7.4675e-16	2.39002e-14	3128	1422	2524	1373	2807	1489	2751	1431
Pid1	402415123076784	-217917333282479	0.192100644485453	-113439147414719	7.95065e-16	2.53989e-14	175	656	141	953	142	613	112	506
Prdx4	312452981065187	-139105829733728	0.122655640674345	-113411685731648	8.20415e-16	2.61598e-14	186	482	174	447	161	537	158	399
Slc9a9	159432414986309	-437579089053148	0.386056998146676	-113345721267536	8.84634e-16	2.81548e-14	11	337	13	528	13	124	13	267
Prkd1	431464390980168	141965814363753	0.127668237232184	111199008807153	1.00383e-14	3.0634e-14	721	259	513	243	652	223	600	235
Dennd1c	870313176376705	-470635960444434	0.415513334677596	-113266150846785	9.68766e-16	3.0775e-14	4	141	5	308	6	136	6	112
Ccn4	116941118171657	-313308115658397	0.276729640390159	-113218126983675	1.02334e-15	3.24482e-14	21	292	29	195	19	256	21	132
Cd200	29425787515827	-189186110372782	0.167155703791017	-113179572148676	1.06935e-15	3.38441e-14	123	501	99	404	138	573	127	433
Flrt2	660140190440122	-208886656507066	0.18802408787098	-111095689319552	1.12702e-14	3.43319e-14	253	1388	281	1244	185	889	258	893
Scd2	100424484549369	225357411053766	0.199366962163752	113036487393867	1.25877e-15	3.97655e-14	18746	3246	10117	3396	20905	3565	15975	3820
C5ar2	674397636862913	-540310125763984	0.478340832984338	-112955049727414	1.38108e-15	4.35487e-14	2	120	3	177	3	180	1	74
Aldh1a1	196244097864181	134176873608269	0.118873004612363	112874133236399	1.51428e-15	4.76606e-14	3395	1146	2536	1203	2963	1043	2282	1146
Ccl7	416871997142941	-377830087204771	0.334785853785736	-112857243796981	1.54365e-15	4.84955e-14	64	709	75	1438	41	522	27	556
Nckap5l	264314116871722	-17722792044263	0.16324552112215	-108565257548486	1.8568e-13	5.26164e-14	122	477	116	326	117	468	113	411
Maoa	774107028185791	192855753517642	0.171318497619854	112571471380504	2.13561e-15	6.69693e-14	15702	3564	9892	3211	14858	3566	8468	2802
Mdfi	874249360344184	-264623065092423	0.235174726813719	-112521897517512	2.25913e-15	7.07128e-14	29	170	16	175	29	162	19	118
Ceacam1	590121402461301	-311032393983256	0.276728980769638	-112396032073769	2.60551e-15	8.14054e-14	9	105	10	118	13	119	14	95
Sla	823010366203097	-481563062521336	0.428652694244265	-112343412041386	2.76549e-15	8.62459e-14	2	187	1	228	11	111	4	132
Npy	981450587613611	-5413173538678	0.48304501512037	-112063542097191	3.79505e-15	1.18138e-13	3	108	5	174	2	391	3	129
Pdlim4	187147454194945	-353218793695604	0.321444973075485	-109884684248167	4.34232e-14	1.27278e-13	27	272	25	647	33	282	24	231
Tm4sf19	515639148814059	-424387273864788	0.378996417402234	-111976592489628	4.18649e-15	1.30086e-13	7	109	3	103	6	123	2	73
Itih4	922097060186514	-253655442998936	0.226703682173629	-111888541274184	4.6237e-15	1.4341e-13	262	1410	145	1763	319	1907	313	1420
Scarf2	411132601389058	-215389315159698	0.192892687778685	-111662768371409	5.96282e-16	1.84275e-13	143	907	128	533	139	716	174	614
Rbm38	601012801629178	173610811788677	0.158537833331168	109507496186114	6.59e-14	1.91514e-13	954	279	833	223	990	295	868	329
Bcl2a1d	739071631424302	-627251134274106	0.562522005382718	-111506950532068	7.10492e-15	2.19173e-13	0	119	0	241	2	149	2	98
Adgre1	905037430700377	-488483357044825	0.438270039940649	-111457163969268	7.51372e-15	2.31366e-13	40	2299	29	2769	76	953	43	1247
Daglb	649831297717008	-143161269211362	0.128499686629756	-111409819717187	7.92408e-15	2.43562e-13	403	1072	315	1116	361	973	307	755
Tlr7	754298353472491	-652709329601627	0.585891727163244	-11140442838507	7.97219e-15	2.446e-13	1	153	1	243	1	111	0	112
Ctsh	900699864201541	-226481200364592	0.203342899302799	-111378956993889	8.20348e-15	2.51244e-13	316	1645	439	1566	210	1674	240	1279
Dok3	104025380905504	-479895614178857	0.431363534088792	-111250853689472	9.47152e-15	2.8956e-13	3	134	8	387	6	195	6	121
Isyna1	466112838331105	-276857067151886	0.249310206318001	-111049231092749	1.18719e-14	3.61005e-13	112	703	134	1248	72	693	136	713
Mfhas1	379245787485966	-184546147246158	0.166333048410568	-110949777575551	1.32693e-14	4.02778e-13	195	731	167	718	134	539	153	465
Ttc9	100083897284577	-269835870132506	0.243273300461875	-110918818308544	1.37367e-14	4.16225e-13	23	179	17	190	38	206	24	143
Nrep	404569011091295	-237285662756168	0.214046835038427	-110856889200706	1.47213e-14	4.45266e-13	130	631	88	604	144	991	143	582
Arl4c	279464499094624	-224669364175511	0.202748881970579	-110811641470907	1.54846e-14	4.67525e-13	89	563	84	568	122	403	81	374
Pcolce	129007747382847	-251466482121873	0.227029397066119	-110763841763028	1.63336e-14	4.92289e-13	406	2117	320	1510	444	3480	312	1985
Aim2	575943527608043	-461319177668772	0.416649128233509	-11072126314644	1.71287e-14	5.15343e-13	6	118	3	155	6	111	0	77
Fli1	217139558251833	-228900213307842	0.206783076990698	-11069581545986	1.76222e-14	5.29254e-13	57	410	53	370	82	363	91	342
Tmem176b	160576015524373	-153715059788447	0.141627564881491	-108534705032223	1.91994e-13	5.40466e-13	898	2077	853	2618	856	2938	630	2209
Thy1	368887997334574	-38606184231693	0.348943187296509	-110637449410606	1.88077e-14	5.63868e-13	41	851	49	299	59	1060	21	652
Dgat1	276125083663978	102555456960211	0.0927345118655835	110590388515618	1.9821e-14	5.93205e-13	4177	1708	3456	1935	3702	1927	3311	1879
Dhx58	100528649862708	-214608826132414	0.194195898253789	-110511513405884	2.16421e-14	6.46573e-13	48	163	27	177	36	167	34	168
Tuba4a	603906933979342	132388741097028	0.119841200973753	110470138834826	2.26628e-14	6.75883e-13	1010	328	774	332	760	380	874	369
Mcm6	261890084860387	-199075613468725	0.180253454562853	-11044205169411	2.33828e-14	6.96138e-13	92	480	79	435	127	414	110	394
Col14a1	275453365867007	-300414820072174	0.272055692993056	-110424015306249	2.3857e-14	7.09019e-13	55	860	57	376	63	428	55	369
Mcm3	236195729268411	-150814429693869	0.136679212992742	-110341892078262	2.61398e-14	7.75512e-13	133	337	114	389	113	408	123	307
Ugcg	505548908332895	-132429397637386	0.120113081853465	-110253933704695	2.88255e-14	8.53707e-13	294	819	268	711	292	833	279	617
Rasal3	48854198206077	-489248104724345	0.443950980217877	-110203181550413	3.04979e-14	9.01671e-13	3	104	4	117	3	99	0	73
Galnt7	17468197776271	-224263715720432	0.203728658494644	-110079611468275	3.49831e-14	1.03249e-12	66	308	45	347	81	294	45	243
Agpat2	842968143779528	154064173552305	0.14000295262086	110043517417467	3.64125e-14	1.07282e-12	15814	3891	9852	4687	13558	4453	10708	4553
Gpm6b	241910473709057	-266956662070092	0.242707009457283	-109991327678188	3.85825e-14	1.13479e-12	67	596	52	343	87	475	46	321
Smtn	790788562347268	-188173072558547	0.171085497613647	-10998774015521	3.87362e-14	1.13735e-12	348	1358	351	912	294	1574	325	1275
Cxcl5	741660217249451	-625193878369481	0.569279334795103	-109821987231366	4.65455e-14	1.36195e-12	0	154	0	230	1	154	3	74
Loxl2	786291503421967	-218256696560997	0.198995302502484	-109679320977073	5.45047e-14	1.59212e-12	321	1612	269	839	272	1676	245	1196
Aldh4a1	137840854873503	137054518611923	0.124993822800908	109649033480819	5.63607e-14	1.64352e-12	2233	792	1549	799	2167	781	1910	772
Itpr3	137403056678876	-251504006803475	0.229447263910083	-10961299015622	5.86514e-14	1.7074e-12	36	294	44	292	38	183	39	197
Pip5k1c	108307984560801	-179703122350961	0.164141692199442	-109480486001454	6.78945e-14	1.96975e-12	552	1794	395	2258	528	1561	425	1337
Gng11	33978107409205	-249150318782289	0.227865022914621	-109341186108955	7.91716e-14	2.28913e-12	96	535	76	573	140	824	82	461
Ikzf1	135386994026407	-433928437570602	0.396854598414865	-109341920013985	7.91075e-14	2.28913e-12	7	248	13	467	18	160	5	195
Ddit4	756389073674588	-21815680330044	0.199593251184051	-109300691284031	8.27853e-14	2.38957e-12	287	1003	254	985	291	1773	230	1339
Crmp1	811883658496774	-305827369692916	0.279927633713354	-109252296972611	8.73192e-14	2.51618e-12	21	174	20	109	11	190	14	128
Creg2	515642926418452	-472933157739196	0.433356850201289	-109132498429302	9.96297e-16	2.86608e-12	2	105	6	137	3	96	1	75
Tlr1	806992111869386	-527627218412606	0.484287367118189	-108949201287722	1.21873e-13	3.50007e-12	6	142	3	296	3	114	0	103
F13a1	953052204214852	-752756310237444	0.69107963238297	-108924684647672	1.252e-13	3.58956e-12	4	2089	1	4169	3	308	4	1275
Mt3	621792902998971	-632407999635488	0.580857266779498	-108874939818143	1.32229e-14	3.78472e-12	3	107	0	172	0	140	0	92
Susd3	590481401220494	-535393319040573	0.49185977449743	-108850803989333	1.35779e-13	3.87982e-12	3	106	1	186	1	92	3	94
Fcgr4	518240039002884	-380143478696969	0.34928504764877	-108834741497217	1.38193e-13	3.94221e-12	9	77	4	116	8	112	4	95
Padi2	46502895277239	-495366206983589	0.4556723630957	-10871104923244	1.58272e-13	4.50746e-12	5	88	1	110	3	97	0	79
S100a4	191524610205384	-324444621467547	0.298775154291304	-108591566871459	1.80407e-13	5.12929e-12	32	259	38	529	43	444	23	213
Myd88	551618178924896	-137950860705138	0.12705861092637	-108572618336808	1.84189e-13	5.2281e-12	340	762	281	994	304	778	281	744
Ptpro	722094706033049	-604233110766057	0.556621855712391	-108553608624069	1.88062e-13	5.32033e-12	4	164	1	237	0	105	0	87
Cd86	689474129434015	-598288054523744	0.551165335174712	-108549652226241	1.88879e-13	5.33457e-12	2	173	2	201	0	75	1	113
Bicd2	266983996886607	106804693974517	0.0984039014142588	10853705233179	1.91501e-13	5.39971e-12	3893	1933	3437	1594	3717	1831	3223	1710
H2-Ab1	587284533077732	-578934550493988	0.544830735789175	-106259524741278	2.25696e-12	6.0537e-12	1	122	1	183	1	78	2	95
Wfdc21	313897677038371	-300859860460137	0.278103972981558	-10818251074755	2.82109e-13	7.92834e-12	81	483	64	804	89	633	30	401
Septin9	186266475073994	-181331543375815	0.167672127371301	-108146503666805	2.93409e-13	8.23235e-12	915	3554	695	3104	1018	2931	608	2393
H2-M3	925199570709846	-236883151733245	0.219398323529141	-107969444762773	3.55849e-13	9.96786e-12	41	170	19	180	31	146	26	144
A530064D06Rik	78991815797548	-577735148146989	0.535325037826766	-107922310245826	3.74584e-13	1.04755e-11	0	191	1	257	4	77	2	118
Fam20a	746013779049288	-30203472815781	0.279970446161305	-107880932540927	3.91835e-13	1.09399e-11	18	167	15	113	19	169	10	103
Pi16	753918139607962	-499111077053448	0.462833129584286	-107838234808676	4.10462e-13	1.14413e-11	3	255	0	96	7	136	4	120
Insig1	107828171189165	161856602548158	0.150241432883785	107731002987277	4.61204e-13	1.28347e-11	19468	4718	12569	5797	17878	5104	14652	5916
Slc66a2	312302614411368	-133015482796153	0.123541260683901	-107668872779673	4.93401e-13	1.37084e-11	187	522	172	449	176	484	164	387
Slamf9	494527177197532	-449136523764667	0.417499847509357	-107577649774974	5.44753e-13	1.51105e-11	6	108	2	124	2	73	4	87
Slc2a4	202597430518946	164209196576454	0.152680386890719	107550943458106	5.60766e-13	1.55294e-11	3482	761	2938	969	2869	1101	2864	1161
Tpd52	803412799972897	-251738347487557	0.234075085132997	-107545981386496	5.63792e-13	1.55879e-11	282	1340	289	2142	172	1184	183	1004
Igf1	237688706134203	-215706555948112	0.209401145351728	-103011163375345	6.96483e-11	1.69249e-11	784	2953	699	5578	932	4388	938	3149
Lrrc39	71327125948253	133193349899205	0.123997919559879	107415794048775	6.49241e-13	1.79214e-11	1216	377	933	403	907	414	992	460
Fcrls	297277560856153	-732297009635291	0.681766677575827	-107411675243374	6.52144e-13	1.79724e-11	0	600	0	1120	2	203	2	512
Tmem165	102654046207633	-132589439019454	0.12346710433468	-107388473823802	6.68741e-14	1.84001e-11	681	1509	556	1617	587	1775	488	1165
Arhgef25	195509364377588	-177179411664183	0.165148248996365	-107285068258933	7.4795e-13	2.05463e-11	103	341	79	374	85	294	81	241
Synpo	447631120754102	-267415340644845	0.249336670850534	-107250706337195	7.76277e-13	2.12902e-11	110	1006	87	647	183	855	82	693
Vldlr	160446019256302	154577652328875	0.144476754895933	106991365109369	1.02731e-12	2.81298e-11	2568	966	1981	687	2617	831	2270	855
Pak1	210504793262561	-243317758459691	0.227568614854628	-106920613202802	1.10879e-12	3.03122e-11	76	360	50	465	88	362	41	284
Ighg2c	105279236669153	366329299354131	0.350106154846807	104633778721892	1.27237e-11	3.27876e-11	292	10	165	19	244	18	89	11
AI467606	541328045879735	-407769897892368	0.381706013889835	-106828261293797	1.22485e-12	3.33781e-11	5	100	1	128	12	101	3	94
Lrrk1	312269835662567	-19322477238407	0.180872593771022	-106829215170478	1.22359e-12	3.33781e-11	156	703	119	486	121	447	113	409
Pf4	302704333593786	-601956226568942	0.563603461630682	-10680492004561	1.25604e-12	3.41736e-11	5	471	12	1161	3	361	2	475
Ly6e	155882722299698	-178696647465473	0.167559071339268	-106646955033341	1.48886e-12	4.04434e-11	733	2839	528	2252	886	2515	591	2344
Ankrd23	323656906273557	181190728907177	0.169941567999294	106619428689707	1.5336e-13	4.15924e-11	619	182	562	130	417	129	408	143
Aox1	181370071720008	147097915670957	0.140921953271287	104382541013876	1.65832e-11	4.22229e-11	3217	1016	2081	900	2935	956	2350	1047
Gpr65	656054482946756	-632071827009982	0.593361635930909	-106523878312143	1.69949e-12	4.60184e-11	0	102	1	221	1	100	1	113
Lpar1	111416301431771	-322693260378114	0.303031825538615	-106488240898313	1.76581e-12	4.77386e-11	28	241	18	236	29	218	6	143
Lss	107860997667838	153488400329217	0.144170224064978	106463315379214	1.81372e-12	4.89562e-11	1843	584	1270	538	1524	509	1709	621
Anxa8	156251356887123	-354419827181808	0.333059444139011	-106413384583048	1.9136e-12	5.15706e-11	31	198	30	455	15	374	15	175
Il21r	159345594471318	-706563784368461	0.664100875628823	-106394044985926	1.95374e-13	5.25692e-11	3	341	0	575	0	175	0	221
Vav3	148631636484242	-279382453693046	0.262825517282553	-106299592437477	2.16207e-12	5.80831e-11	40	335	35	348	44	189	24	204
Myo7a	35767348887101	-262086547492975	0.251993762024621	-104005172742081	2.46591e-11	6.21358e-11	122	681	60	926	98	444	105	495
Creg1	292470518844744	-157404271704448	0.148275164806895	-106156868488018	2.51935e-12	6.74687e-11	1709	4644	1252	5375	1662	4657	1171	3426
Grina	128611283285779	110822921886316	0.104427874710388	106123889041756	2.60989e-12	6.9784e-11	19830	8321	16387	7263	16940	9030	16339	8722
Abca9	203568931190486	-31895660329998	0.300597891725935	-10610739864762	2.65637e-12	7.09156e-11	41	443	29	579	38	205	42	292
Rinl	124460666304857	-211984908086659	0.199848030998029	-106073053123425	2.75582e-12	7.34556e-11	47	207	41	257	49	221	44	153
Ptprd	590407706445524	133950371830101	0.126362916060559	106004495627424	2.96551e-12	7.89215e-11	936	299	753	347	783	353	871	366
Tgfb1i1	42082280878177	-153818689775544	0.145315188434906	-105851763626517	3.49123e-12	9.27677e-11	240	596	214	588	207	834	187	565
Chl1	664632103725614	-474991875030045	0.449043967714509	-105778478095943	3.7753e-12	1.0016e-10	3	193	5	111	4	173	3	61
Cp	108332107095533	-141031796757862	0.133388440239074	-10573014910819	3.97506e-12	1.05296e-10	641	1353	511	1639	574	1949	601	1536
Ptger3	527386578670053	212785177578349	0.201310456725325	105700012329057	4.10489e-12	1.08566e-10	1007	144	710	284	935	176	757	190
Glipr2	156070785818825	-254057384648451	0.240513090744974	-105631416511062	4.41629e-12	1.16621e-10	46	316	44	207	57	357	29	224
Fscn1	279418540504232	-228210003418057	0.216316633384613	-105498130147161	5.08983e-12	1.342e-10	913	5670	683	3109	1060	6029	1014	4343
Cachd1	790846792610398	143499498765363	0.136137066323192	105408102760707	5.60142e-12	1.47461e-10	1306	466	1066	367	1210	426	989	481
Fasn	148210288521757	253230027981518	0.240364568926846	1053524773273	5.94266e-12	1.56203e-10	30230	3923	12898	5096	33781	3981	23552	4436
Ms4a14	831423341101051	-675907986821345	0.642346597607756	-105224809991768	6.80575e-12	1.78614e-10	1	128	0	341	1	92	0	122
Entpd2	40960142597432	-20023729931736	0.190309173912827	-105216840155631	6.86357e-12	1.79855e-10	174	764	161	449	158	830	145	658
Mmp23	155503684939728	-262410292362889	0.249562632473461	-105148070350954	7.38318e-12	1.93174e-10	52	287	24	371	46	270	45	184
Fam78a	584032626727946	-33643770308669	0.320105663034917	-105102077825468	7.75226e-12	2.0252e-10	8	102	9	149	13	110	8	81
Rab31	708077520107045	-202841231006339	0.193168075664577	-105007636644142	8.56841e-12	2.23499e-10	284	1316	240	1588	304	944	256	858
Cd22	715521117615957	-736656931829708	0.702022921268389	-104933458653849	9.26869e-12	2.41396e-10	0	133	0	220	0	126	0	111
As3mt	893801445070419	-207578853437914	0.202211219280049	-102654469013627	1.00853e-10	2.43001e-10	42	153	31	169	28	158	33	118
Sc5d	221836029482493	169217779005844	0.161358002684718	104871017359135	9.90192e-12	2.57495e-10	4196	914	2857	966	3791	1324	2642	1070
Mfap2	908289069183908	-292909192567592	0.279480646877748	-104804821314056	1.06201e-11	2.75751e-10	24	162	16	125	23	246	17	134
Slfn10-ps	491884560067441	-454527251676252	0.434101437892777	-104705308944063	1.17979e-11	3.05868e-10	1	92	5	135	4	102	3	64
Fkbp10	426469649340294	-238339758906557	0.227646063286668	-10469750957495	1.18956e-11	3.07931e-10	133	1014	142	454	121	867	132	627
Crlf2	829844797288553	-15066140830231	0.143924665376963	-10468074246183	1.21081e-11	3.12958e-10	526	1180	488	1312	352	1497	342	1077
Aif1	749256188682637	-618425858806637	0.590909085701612	-10465668472035	1.24197e-11	3.20525e-10	0	131	1	275	1	69	2	135
Sh3bp1	14748215000189	-314787398579926	0.300974025833253	-104589556427147	1.33317e-11	3.43025e-10	24	239	24	436	41	212	22	211
Pgm2	236859556237295	-149743971823406	0.143182541451637	-104582563142997	1.34304e-11	3.45045e-10	125	385	137	349	108	407	116	302
Lyz1	115639512732672	-483927841179729	0.462845160285574	-104555018114729	1.38265e-11	3.54686e-10	4	242	6	452	9	98	5	138
Tmem229b	119498995546667	-249335944336454	0.238547951505901	-104522358193584	1.43111e-11	3.66566e-10	32	236	23	247	48	186	35	170
Samd9l	393201235249548	-147380684902332	0.141044226568092	-104492532936952	1.47683e-11	3.77711e-10	229	626	155	643	228	602	206	512
Naip2	111169887947328	-334124283603302	0.319772992235802	-104487962309499	1.48397e-11	3.78967e-10	22	278	13	250	30	156	9	156
Stxbp1	374191108969495	-133875291594395	0.128180971845731	-104442406440417	1.55696e-11	3.97014e-10	227	534	187	545	234	637	186	493
Agtrap	46610576431688	-135844468809088	0.130321611130646	-104237867864375	1.93108e-11	4.90943e-10	303	706	240	824	267	661	222	574
Matk	775276926626219	-341131902256619	0.327293984440345	-104227978048523	1.95127e-11	4.95338e-10	14	128	10	221	17	109	8	128
Spon2	92387490589803	-355687321530888	0.341418921265818	-104179147486076	2.05407e-11	5.2066e-10	19	254	10	93	11	209	13	151
Tnfaip6	961486996849285	-342744442187226	0.329053484496544	-104160708922937	2.09427e-11	5.30062e-10	17	209	18	105	9	168	16	238
Cdt1	116481519716046	-194203263573757	0.19985739672277	-971709162424165	2.5496e-08	5.3301e-10	47	210	56	202	36	162	48	186
Cd80	408174643591619	-475144574599917	0.466453300914131	-101863267698771	2.28225e-10	5.34793e-10	3	73	3	94	3	100	0	61
Tpbgl	920360112112134	-216057837538106	0.207661048941094	-104043506781762	2.36865e-11	5.9862e-10	28	176	33	152	37	145	32	146
Bmp1	16793309197395	-229574159282394	0.220679809037312	-104030432273747	2.40139e-11	6.05996e-10	686	3206	424	2268	710	3928	394	2180
Arhgef10l	176410857186653	-242220341725668	0.232957385875978	-103976244760327	2.54191e-11	6.39564e-10	49	290	59	420	67	261	38	257
Iqgap1	340308269143983	-124266857180793	0.119541854781697	-103952592510569	2.60577e-11	6.54667e-10	2339	5724	1784	5238	2147	4601	1713	4152
Nabp1	351927113623019	165744089236414	0.15944788535108	103948753457264	2.61629e-11	6.56342e-10	5860	1465	3906	1776	5550	1788	5789	1858
Nfkbie	142650316522447	-274548731056949	0.264342454657135	-103861005381467	2.86842e-11	7.18537e-10	28	239	43	363	44	210	25	214
Usp18	523682802393311	-327693654686339	0.315519577252866	-103858422206149	2.87619e-11	7.19428e-10	6	115	6	94	10	102	14	82
Ptprj	316222702921285	-243997929300722	0.235006218654912	-103826158600089	2.9751e-14	7.43077e-10	112	572	102	806	103	420	64	413
Mgat4a	20610784134245	-1820859901535	0.175412812738505	-103804270230216	3.04411e-11	7.59202e-10	91	401	80	307	110	321	74	295
Lrrn2	993824931167317	-289099548431453	0.284877709170011	-101481983014305	3.37537e-10	7.88773e-10	23	232	15	117	27	223	24	154
Plscr1	141005309372689	-204044806337007	0.196702178000456	-10373286580311	3.28044e-11	8.1695e-10	61	222	48	305	48	210	58	199
Ndufs1	20606130027333	110502069075552	0.108928763113886	101444343914951	3.50805e-10	8.18656e-10	3348	1350	2248	1308	2769	1387	2783	1312
Mical2	484884866256787	-134885252979926	0.130133089196969	-103651772052967	3.57096e-11	8.88003e-10	325	805	284	789	227	650	244	624
Nes	155365589085741	-24250422439913	0.233971216565563	-103647033151694	3.5887e-11	8.91116e-10	443	3073	322	1713	562	3213	538	2789
Bex3	140248419484316	-23697458726612	0.22870847955925	-103614255021414	3.71385e-11	9.20852e-10	57	217	46	323	47	249	27	185
Hic1	390403554679994	-277968661016812	0.268313673267845	-103598395725189	3.77595e-11	9.3489e-10	91	716	62	432	112	1051	110	625
Colec12	785500225996229	-15353528561119	0.148237419686761	-103573905924445	3.87386e-11	9.57742e-10	526	1324	326	1420	401	1114	343	964
Loxl3	892575304175011	-273966184177888	0.264695339893965	-103502458444352	4.17413e-11	1.03048e-09	28	177	13	137	29	208	19	123
Cidec	394034966802849	102236905853447	0.0988351489654662	103441849305219	4.44684e-11	1.09622e-09	61285	25508	52375	27168	49347	25457	46210	28123
Glis2	162216710491222	-178313498289049	0.172455863601755	-1033965993182	4.66189e-11	1.14758e-09	86	319	77	261	61	243	63	215
Tpcn2	324631782582352	-155087902115335	0.153467632203926	-101055773056599	5.21873e-10	1.19659e-09	165	500	183	610	149	490	150	398
Lat	453322590664307	-360808262184602	0.349353050448461	-103278978592411	5.27029e-11	1.29547e-09	10	88	8	105	4	84	3	71
Tifa	109262399292692	-293426570092253	0.28415790276211	-10326180170956	5.36549e-11	1.31698e-09	31	153	21	298	19	219	25	134
Rtn1	106320203165118	-251445309750869	0.24369350792628	-10318096361719	5.83689e-11	1.43063e-09	35	185	33	261	27	148	27	154
Ssbp4	679559113087065	-190992552570088	0.185163422908611	-103148099970238	6.04007e-11	1.4783e-09	286	854	305	1482	283	1224	239	878
Ier3	412272650679268	-225179900695505	0.218409541873409	-10309984571371	6.35115e-12	1.55221e-09	148	600	151	989	135	493	120	716
Axl	804227062052333	-174621243353792	0.169421904544128	-103068870476727	6.55916e-11	1.60075e-09	446	1738	333	1075	319	1113	355	1176
Ccdc3	209715156486207	22274258410781	0.216222190849731	103015598552792	6.93279e-11	1.68952e-09	4030	1000	2763	503	3513	593	3414	863
Tubb5	166543082677625	-0.915981101196551	0.0889184997371165	-103013557797827	6.94751e-11	1.69069e-09	1330	2071	1137	2398	1034	2335	1060	2138
Parp14	422945443591395	-175071999353336	0.173863249489891	-100695230226624	7.53426e-10	1.71598e-09	189	753	162	810	211	536	193	587
Slc37a2	368594845300079	-22019080594682	0.213815273887193	-102981794491909	7.18074e-12	1.74248e-09	150	623	91	837	164	593	107	456
Gyg	339921789666961	0.916493142382085	0.0890643439984393	10290236263326	7.79848e-11	1.88969e-09	5324	2374	4075	2599	4124	2297	4099	2376
P2rx4	942591998763413	-144966773952655	0.141104461789385	-102737200591882	9.25649e-11	2.23981e-09	564	1543	480	1709	538	1274	407	1165
Lpin1	51682588507905	141644288226927	0.13790582732735	102710879570522	9.51258e-12	2.29851e-09	8284	2675	6316	2576	7185	2951	7914	3262
Stard8	320091064908601	-305669557799049	0.297627712131151	-102701981482274	9.60073e-11	2.31653e-09	63	608	46	984	74	357	73	421
Dapk2	184757021993818	-246344022224252	0.239984708535695	-102649882872688	1.01333e-10	2.43814e-09	67	357	41	207	50	429	61	300
Naip5	455760515420929	-531189224726792	0.517518889472561	-102641514258187	1.02216e-10	2.45591e-09	1	102	2	123	0	80	3	65
A4galt	104162710036944	-296793599420119	0.289240158852971	-102611477118912	1.05446e-10	2.52996e-09	24	184	18	155	33	281	14	148
Ankrd37	465324959963832	-343146700751837	0.334458596322043	-102597662169648	1.06965e-10	2.56281e-09	10	92	3	101	10	93	6	68
4930503L19Rik	132399158776523	-165229928828208	0.161051919217702	-102594200448402	1.0735e-10	2.56841e-09	71	204	61	232	61	220	58	173
C2	503217895689896	-104595532187278	0.101966060581022	-102578771398318	1.09078e-10	2.60612e-09	392	683	297	768	306	712	304	627
Nampt	308999209081792	140899211412986	0.140595436640316	100216063038694	1.22496e-09	2.76044e-09	5324	1794	3277	1872	4892	1603	4305	1641
Cacnb3	164180417550991	-182840814126983	0.178365672906982	-102508969998019	1.1725e-10	2.79745e-09	82	249	83	316	58	282	60	212
Card9	100007162724813	-365804845197742	0.356915963716002	-102490469013824	1.19516e-10	2.84752e-09	17	132	12	347	13	162	11	130
Arrb2	553876798887897	-278082283808689	0.277595976581209	-100175185257895	1.27668e-09	2.86942e-09	138	805	143	1757	147	670	105	771
Flvcr1	192926171279904	-157161288466441	0.153371048185374	-102471287981605	1.21911e-10	2.90053e-09	93	320	100	336	97	285	90	249
H2-Q7	223544169231155	-140139658850014	0.139982293147197	-100112418291828	1.36034e-09	3.04942e-09	145	347	116	293	108	353	115	339
Sdc1	347125166900295	-2523608265652	0.246601828993813	-102335342602642	1.40304e-10	3.33348e-09	113	753	77	471	144	728	62	499
Clec4a3	648672695804513	-51515528191085	0.503430617615093	-102328953362292	1.41233e-10	3.35089e-09	1	114	5	235	3	81	1	94
Oas2	596423947855827	-71947546743126	0.703200765402327	-102314374902539	1.43375e-10	3.397e-09	0	137	0	142	0	101	0	110
Itga9	34849169566733	-259206535246917	0.253479930629414	-102259194486634	1.51781e-10	3.59116e-09	81	863	78	379	117	636	100	589
Abhd8	158568449595013	-160872097648782	0.15736347884607	-10222962712088	1.56484e-10	3.69731e-09	81	250	71	253	91	263	64	218
Mcub	183734446636386	-259484079648627	0.254132146914196	-10210596447534	1.77769e-10	4.19441e-09	67	333	71	415	36	308	28	251
Fap	10002844253637	-275194036853471	0.269730367378834	-102025604134874	1.93113e-10	4.55016e-09	32	228	21	117	28	213	18	163
Srpx	180730362766092	-317643864419981	0.311581682537588	-101945615619321	2.09689e-10	4.9339e-09	30	324	23	222	52	541	28	267
Hp	566425941222388	-232851129655249	0.228479074586901	-101913547258651	2.16723e-11	5.09239e-09	24183	74318	19506	114720	18503	136366	11313	67394
Tmsb10	477640884444006	-253304778179753	0.248569172369762	-101905146066523	2.18604e-10	5.12953e-09	1635	5737	1626	12507	1211	10196	963	5449
Gatm	157202135498512	-35019143484293	0.353079705209866	-991819778015225	3.46964e-09	7.55921e-09	25	297	10	489	31	165	26	245
Cd5l	514106897782166	-513027992332171	0.505412420297217	-101506803499304	3.29061e-10	7.70022e-09	1	101	2	88	3	170	2	60
Rgs10	234897660874391	-304306973767887	0.300087846939366	-101405963910752	3.64865e-10	8.50305e-09	56	322	43	788	50	342	42	289
Prkaa2	586213033696323	207965847266159	0.205088692109035	101402883370866	3.66018e-10	8.51827e-09	1046	266	666	187	993	183	1044	266
Mcm5	108832534953731	-208352727094937	0.205496714297924	-101389809470565	3.70949e-10	8.62128e-09	40	200	29	194	46	162	46	169
Rhoq	365913394982012	101752417158498	0.100422730969171	101324088855675	3.96753e-10	9.20844e-09	5557	2671	4225	2423	5049	2356	4542	2458
Ednrb	140428131024701	-241838957025803	0.238689234627622	-101319591310054	3.98582e-10	9.23833e-09	448	2472	301	3649	545	1797	406	1872
Ptk7	289363982530728	-245911404334766	0.242794994038917	-101283556239775	4.13545e-10	9.57214e-09	93	639	67	291	87	602	95	489
Antxr1	394444861245377	-233800733098454	0.230906890629467	-101253250806461	4.26559e-10	9.85998e-09	134	954	95	441	145	725	128	602
Rida	700684514708094	177131744221995	0.175074228332254	10117522487995	4.61961e-10	1.06639e-08	1232	244	961	376	1255	386	850	289
Etv1	658966562737539	-330653179047035	0.326942040125186	-101135106063579	4.81281e-10	1.10948e-08	17	160	8	154	13	97	7	87
C1qtnf6	581473528181307	-249046803670403	0.246344205697584	-101097082013829	5.00331e-10	1.15184e-08	187	1207	128	602	211	1409	149	873
Pkig	479718321642682	-122481504500909	0.121170291093756	-101082124500418	5.08027e-10	1.16798e-08	299	612	291	776	266	744	274	632
Mmut	151718559483359	118733478892967	0.117467724343795	101077533898134	5.10413e-10	1.17189e-08	2454	932	1672	922	2086	974	2134	959
Morrbid	542572906817866	-358200301245977	0.354778373120781	-100964525569892	5.72767e-10	1.31152e-08	6	88	10	152	8	99	6	77
Mxra7	273627793434558	-198378188579259	0.196567262467971	-100921275541283	5.98579e-10	1.36879e-08	122	506	89	335	130	560	90	403
Basp1	103970785273358	-221593617212866	0.219593311851071	-100910913608859	6.04932e-10	1.38146e-08	406	1269	413	2460	323	2153	289	1223
Fnip2	705132416904778	-163787822124276	0.162510342231285	-100786091442213	6.86916e-10	1.56659e-08	367	1075	300	1458	320	1050	356	829
Nfasc	4560027192114	-510393717037104	0.518964367869433	-983485088065844	7.96856e-09	1.69285e-08	0	142	0	74	3	86	4	67
Tubb6	137315623751005	-18024150424407	0.179021888285521	-100681266391629	7.64198e-10	1.73819e-08	724	2086	740	2318	388	2559	553	1854
Amy1	10306855945034	169809495982435	0.168737735930134	100635163229133	8.00857e-11	1.81915e-08	1669	432	1438	391	1493	541	1619	602
Spock2	849654305660448	386185272873049	0.402937115308242	958425665448123	9.31258e-08	1.87782e-08	102	11	268	5	109	9	143	14
Csf2rb	242143136455026	-334113029813428	0.332424922869813	-100507815999186	9.11416e-10	2.06753e-08	25	585	27	588	72	350	33	310
Fez1	534931025110492	-31200707660049	0.310593257038631	-100455199696007	9.61393e-10	2.17801e-08	9	122	11	82	15	104	6	89
Cd33	696817807908902	-721046412899068	0.717792366774113	-100453340865072	9.63207e-10	2.17922e-08	0	166	0	234	0	69	0	105
Ssc5d	335023930011258	-295719181477639	0.294561238789715	-100393107624303	1.02387e-10	2.3134e-08	94	620	63	315	89	917	44	604
Cat	222881080493889	129185627469869	0.128742936403874	100343856586125	1.07627e-09	2.42859e-08	38804	12441	25372	13006	34815	15179	26761	12338
Zfp710	561495919770377	-182249643197628	0.181921376566474	-100180444232201	1.26991e-09	2.85796e-08	289	769	221	1282	245	842	216	723
Cdo1	837970823183356	157667152650947	0.157461306385064	100130728158307	1.33539e-09	2.99743e-08	14441	3448	10203	4516	13263	4118	11817	4986
Cd163	283432453681324	-699381341644776	0.699028338975991	-100050499049767	1.44819e-09	3.24208e-08	2	510	1	1147	0	132	2	526
Ccdc88b	136244669554069	-325363271229477	0.325221807945166	-100043497477984	1.45847e-10	3.26081e-08	21	270	33	396	26	150	15	205
Uchl1	316101215472703	-177750072802478	0.177711223429536	-100021860956327	1.49069e-09	3.3285e-08	121	473	146	492	152	654	135	405
Tmem135	300008710103587	119789633992349	0.119785507267459	100003445095308	1.51868e-09	3.38655e-08	5059	1744	3581	1701	4317	2087	3632	1917
Ces2g	155140466165357	-191390931030691	0.191438702305191	-999750461772231	1.56286e-09	3.48052e-08	84	282	68	239	66	245	38	244
Cxcl12	98182512210386	-262554749106392	0.26265594638544	-999614715446422	1.58442e-09	3.52394e-08	237	1489	214	2459	322	2219	264	895
Marco	801139507667436	-678488367163548	0.678800061560925	-999540815602374	1.59628e-09	3.5457e-08	10	1514	7	3760	4	437	1	890
Gdpd1	116280393877228	-207601047261332	0.207776338579147	-99915634610267	1.65943e-09	3.68118e-08	51	206	49	243	41	180	33	149
Mtch2	311930411156195	0.778188102886799	0.0779098427520147	998831566588773	1.7147e-09	3.79885e-08	4688	2244	3681	2490	3643	2448	3608	2247
Il4ra	160751570020297	-203440767284796	0.203847796471711	-998003269135303	1.86405e-09	4.12437e-08	578	2902	473	2768	890	2897	498	2126
Plekha4	864267999222472	-213925400626643	0.214408520032624	-997746734104096	1.91287e-09	4.2269e-08	31	161	34	125	33	170	26	126
Sorbs3	54487653116599	-143425101905799	0.143754651911956	-99770755240422	1.92044e-09	4.23813e-08	300	814	249	992	300	824	304	653
Eno2	867727216985886	-273254459641184	0.274089917522257	-996951883934202	2.0723e-09	4.56737e-08	21	149	21	227	19	131	25	118
Pde4b	422346712185566	-207163266782604	0.207964276889191	-996148328364042	2.24685e-09	4.94568e-08	158	841	127	466	170	759	173	739
Dlg4	182222717670361	-202737850320416	0.203609540109508	-995718816571054	2.34604e-09	5.15736e-08	77	298	40	325	82	304	80	279
Hexa	32559028928946	-108918998902032	0.1094316541331	-995315293046344	2.44317e-09	5.36398e-08	2335	4546	1926	5385	2152	4427	1802	3886
Adcyap1r1	166143604821342	-232356183478784	0.233721257509263	-99415939292375	2.74401e-09	6.01671e-08	55	382	46	188	54	306	58	267
Mical3	316485154019066	154390749014985	0.155343113429223	993869284622828	2.8251e-09	6.18657e-08	601	167	377	141	454	167	444	183
Fhl2	807998519134749	-24459074391024	0.252317604405858	-9693764511049	3.20493e-08	6.61099e-08	23	163	23	163	26	153	24	89
Sh3bp2	346095185295929	-166932313407511	0.168095475181541	-993080350480741	3.05781e-09	6.6876e-08	189	640	186	626	149	486	127	424
Ppip5k1	156700511678809	143915581989835	0.145008009365275	992466434232002	3.25195e-09	7.10308e-08	2621	958	1733	750	2418	846	2289	890
Ccl4	61341652941368	-529793748070868	0.534043632687137	-992042064812411	3.39323e-09	7.40219e-08	1	84	5	213	2	140	0	64
Gm14461	448192581622311	-544134215724107	0.549407117321075	-990402560449746	3.99849e-09	8.70028e-08	2	68	1	127	2	111	0	60
Arhgap4	791034177747919	-445475208852473	0.449903600851584	-990157020324513	4.0979e-09	8.90523e-08	4	123	7	295	3	84	8	125
Gpr176	71866037428413	-341009849901261	0.344669906849922	-989380979087756	4.42847e-09	9.61135e-08	11	168	17	180	12	118	5	82
Pou2f2	671660415179852	-646523560267496	0.653479802168345	-989355077421265	4.43994e-09	9.62401e-08	1	85	1	289	0	93	0	86
Pgm1	473589442758719	102239414442813	0.103379051899264	988976127798486	4.61126e-09	9.98268e-08	7608	3128	5309	3043	6486	3489	5768	3144
Ccl12	646907040289815	-712347756749687	0.720438074316057	-98877028039634	4.70705e-09	1.01771e-07	0	155	0	224	0	76	0	80
Eci3	842519338133121	230292327711089	0.232921987988362	988710124364022	4.73541e-09	1.02255e-07	193	25	110	32	118	26	140	31
Gsta3	241318164197906	127566854792532	0.129078881707592	988286024057089	4.94023e-09	1.06543e-07	3817	1680	3019	1362	3851	1372	2827	1361
Abcg1	621171875436638	-139931074490252	0.141619401394174	-988078420842753	5.04366e-10	1.08636e-07	331	892	328	1050	387	1022	291	754
Fuca2	461654785743432	-123636458355894	0.125182425624258	-987650285088704	5.26379e-09	1.13235e-07	322	678	257	726	289	727	219	544
Pcx	174126068551178	159227831772402	0.161432131562406	986345346687366	5.99512e-09	1.28804e-07	30319	9016	18695	7752	29275	8672	25320	9791
Pknox2	776626121638242	-220161124864789	0.223247910126503	-986173284847483	6.09876e-09	1.30866e-07	24	156	25	134	30	128	28	109
Pip4k2a	469890872130741	-202809663000212	0.210815451465071	-962024659913577	6.56735e-08	1.3401e-07	223	865	143	1086	192	581	165	590
Mgl2	467009622134571	-500685668883969	0.507859807115567	-985873782230683	6.28343e-09	1.3466e-07	3	90	1	119	1	52	3	111
Hk2	225993261175246	0.878554295845893	0.0891312330957228	985686235152123	6.40187e-09	1.37026e-07	3402	1735	2709	1508	2821	1647	2660	1634
Gpx4	160817370066258	136838854951828	0.138840350816212	985584191824512	6.46724e-09	1.38251e-07	30406	8428	21875	10692	23304	9448	16972	8210
Acss2	338610499931736	20031710029184	0.208412647954502	96115615946481	7.14569e-08	1.45017e-07	7114	1175	3526	1321	6910	1636	4110	1340
Rtn4rl2	279043496823052	-171499814660332	0.178431701593162	-961151034984608	7.14925e-09	1.45017e-07	134	478	104	373	157	540	114	376
Irf1	423389880764621	-166618824369122	0.169170351505251	-984917409502158	6.91095e-09	1.47552e-07	230	519	191	760	222	782	154	594
Serpina3g	530490458662626	-601008854247603	0.610278126065068	-984811397588127	6.98422e-09	1.4893e-07	1	152	0	149	1	88	1	49
Smim3	927236158142914	-330235641890892	0.33536484965451	-984705589244364	7.05812e-09	1.50318e-07	20	132	18	286	12	183	13	102
Man2b1	22590436405316	-167975370619136	0.17073263358638	-983850404522409	7.68449e-09	1.63454e-07	1256	3775	899	4350	1281	3182	791	2905
Amotl2	462668983312839	126122857050055	0.128375292799542	982454289292221	8.82736e-09	1.87296e-07	7232	2362	5947	2670	6534	2948	6097	3121
Robo1	135513881792127	-267672773557707	0.272722275837625	-981484819073141	9.71842e-09	2.05946e-07	43	328	25	141	37	264	35	235
Ccnb2	455957035321537	-31489273261334	0.321330635930606	-979964862987243	1.12978e-09	2.39118e-07	6	77	6	91	9	96	13	75
Tmem71	377302025791358	-344452310915401	0.351715926675487	-979348061292693	1.20089e-08	2.53854e-07	6	80	6	73	6	76	5	58
Trim30d	804357159451739	-295939957307963	0.310152345344712	-954176106516454	1.40427e-07	2.80838e-07	23	142	10	218	23	131	13	102
Cd40	472551205467678	-388292508297399	0.396926823454967	-978247085741365	1.33901e-08	2.827e-07	9	118	3	111	7	67	2	72
Pcca	176421050947645	101160472386529	0.103478304232539	977600794067886	1.42729e-08	3.00967e-07	2846	1111	2088	1277	2224	1169	2198	1229
Ctsz	69450638672075	-160228027715155	0.163961473270337	-977229738909298	1.48056e-08	3.11813e-07	4311	9747	3444	13187	3447	12072	2403	8216
Tec	170137045995243	-259662965758128	0.26583160416459	-976794939691812	1.54548e-08	3.25085e-07	34	343	45	414	49	205	54	245
Rnf11	959032711906548	0.85922474114982	0.0881581389833799	974640289663789	1.91121e-08	4.01518e-07	13729	7251	11031	7005	11593	6773	12473	6898
Islr	217882703420869	-28971741292237	0.297413164580638	-974124374524177	2.01078e-08	4.21918e-07	62	438	28	214	57	589	48	353
Wnt4	120857598632227	-336620266071046	0.354765500871661	-948852876742435	2.34318e-07	4.5998e-07	11	227	13	333	19	141	33	209
Akt1	212091468744045	-0.945829472923151	0.0972092759661292	-972982735981603	2.24974e-09	4.71479e-07	1656	3218	1319	2992	1475	2898	1277	2399
Oasl1	633727820266955	-261290822702353	0.268619813443953	-97271612005222	2.30948e-08	4.83404e-07	18	120	24	137	13	102	13	92
Stmn1	26374730281056	-181579000062062	0.186980192004526	-971113560829304	2.70309e-08	5.64405e-07	111	369	105	551	138	418	100	357
Tspan12	259687499941111	112059404422821	0.115426508935137	970829018885009	2.77961e-09	5.79674e-07	4174	1629	3023	1470	3470	1912	3426	1687
Cry2	739941739674935	120063115147329	0.123680509497424	970752106659379	2.80065e-08	5.8335e-07	1159	520	908	413	1005	423	1005	477
Tmem100	532639538744598	-299438798695879	0.316476699576979	-946163806359605	3.03156e-07	5.87675e-07	8	119	15	76	10	120	11	78
Mark1	184520260525501	-148772129108949	0.153317981372311	-970350168827731	2.91325e-08	6.06062e-07	112	269	89	328	102	287	79	238
Kcnj8	35514846520208	-315177916385425	0.324837055006049	-970264665093568	2.93777e-08	6.1042e-07	69	787	50	244	78	913	68	694
Tfec	564523643039694	-581067734445335	0.598988621922434	-970081422549258	2.99102e-08	6.20728e-07	0	84	0	222	3	82	1	74
Dnase1l1	386544218028108	-14799525653334	0.152567131124537	-970033685778197	3.00505e-09	6.22125e-07	235	517	172	736	209	609	187	486
Herc6	112266046282559	-194788952397355	0.200806037974581	-970035335401682	3.00456e-08	6.22125e-07	57	206	37	213	50	158	37	159
Pla2g15	882231869527704	-0.986946307392054	0.101749600357907	-969975610636744	3.0222e-08	6.24918e-07	653	1318	512	1229	571	1157	596	1116
Eva1b	299756617774609	-136306645944714	0.140575537068369	-969632759634571	3.12546e-08	6.45487e-07	196	488	150	416	168	526	148	354
Rgs18	636804167027297	-455876004618085	0.470563117609389	-968788218962168	3.39495e-08	6.9945e-07	2	91	4	231	8	112	2	76
Vsig4	618128905693606	-694751681512482	0.736103256775664	-943823675710506	3.79105e-08	7.31578e-07	0	120	0	257	0	51	0	82
Foxs1	79210596876167	-254101047833695	0.262486625896936	-968053313060859	3.64809e-08	7.50696e-07	25	134	16	128	33	178	15	120
Smox	51594273727616	-123074307715574	0.13052656325818	-94290621497583	4.13772e-08	7.93986e-07	396	821	305	813	275	681	247	664
Ptpn1	127924475989625	-131566917814507	0.136017190049004	-967281545568663	3.93403e-09	8.08563e-07	864	1874	636	2365	726	1820	668	1476
Arhgap24	516755075576818	0.94393859612328	0.0976014445910837	967135886234119	3.99044e-08	8.19169e-07	808	359	616	376	664	390	608	327
Perm1	48760916867201	-31476279492404	0.325574445795439	-966792077784287	4.12677e-08	8.46136e-07	15	91	13	85	4	109	5	79
Rftn2	126671094494975	-155744554140428	0.161109455077865	-966700272588938	4.16395e-09	8.52734e-07	69	189	57	194	61	220	65	176
Dok1	207443433411415	-214009554681951	0.221404865362881	-966598246751222	4.20565e-08	8.60242e-07	90	261	81	460	73	417	55	264
Incenp	261852189727045	-201056772272215	0.208077648762142	-966258382235216	4.34758e-08	8.88207e-07	98	343	91	611	110	405	104	372
Aldh5a1	423165235239261	12537865486891	0.13728050710786	913302678656347	6.66104e-06	1.18985e-06	716	214	498	272	611	276	541	260
Dcun1d4	526301675987244	121962154511034	0.130034791163466	937919409258072	6.64789e-07	1.26288e-06	816	379	633	291	753	302	708	321
Cdc42ep5	906557248473526	-213313468035519	0.22174639900283	-96197038145723	6.6021e-08	1.34558e-06	40	137	29	198	29	154	33	122
Sort1	592298790774399	139418432518144	0.144951451037161	961828470985102	6.69381e-08	1.36264e-06	9009	3389	6805	2976	10160	3545	7869	3414
Ptgr2	220992496403532	107501343926602	0.111799293833868	961556555861143	6.87306e-08	1.39747e-06	3468	1526	2385	1455	3063	1425	2945	1420
Abcd2	542781437581972	11968153974402	0.124590939547817	960595852141296	7.54526e-08	1.52868e-06	8349	3265	5972	3190	8094	3551	7438	3470
Ppp2r5a	553443348028987	146713531196375	0.152841741359442	959904865591295	8.06857e-08	1.63276e-06	9397	3254	6055	2761	8840	2689	7902	3257
Gnai2	769707776983257	-12015859116799	0.125244843652022	-95938952586213	8.48209e-08	1.71441e-06	5393	9664	4129	12671	4903	12590	3991	9319
G530011O06Rik	623626539493066	-371170368003824	0.386986177711886	-959130814951645	8.69752e-08	1.75587e-06	7	125	8	154	9	157	7	51
Mpdu1	205089358202638	0.918830834180561	0.0958988832230139	958124644730023	9.58807e-08	1.93109e-06	3162	1503	2405	1342	2525	1472	2536	1492
Rbpms2	782571610463386	100757189221784	0.108101738136806	932058919295755	1.15696e-06	2.16647e-06	1229	532	928	518	1070	526	915	551
Slc25a45	197178646651036	-225216308896321	0.235481679087807	-956406926299952	1.13216e-07	2.27753e-06	69	270	56	446	90	379	49	256
Slc25a13	638278651349962	-325511351499386	0.340371150368186	-956342366699628	1.13924e-07	2.28909e-06	8	136	8	160	17	115	11	71
Etfdh	193582532885834	0.897456506785672	0.0938826040381658	955934825178935	1.18501e-08	2.37824e-06	3081	1396	2277	1321	2233	1445	2407	1380
Coro1a	336123006407843	-523714044821534	0.562888081577042	-930405282972498	1.35192e-06	2.51498e-06	11	503	3	1048	26	650	5	523
Fam167b	138138484457884	-251414139265236	0.263404391456232	-954479679990496	1.36375e-08	2.73374e-06	33	196	29	219	47	359	47	201
Zfpm1	240544027727014	-163297022389489	0.17110968407991	-954341206738644	1.38209e-07	2.76725e-06	137	389	111	483	103	320	110	309
Hpcal1	587320303262391	-181119367846679	0.200522150931667	-903238704577827	1.67967e-05	2.89429e-06	307	917	194	1324	295	784	224	752
Ptgis	428401749189077	-26822809384719	0.28152465554294	-952769459321043	1.60815e-08	3.21234e-06	105	860	141	1068	65	452	125	680
Acacb	718127510243263	203059434068582	0.213172627184427	952558669237138	1.64112e-07	3.27438e-06	1500	267	709	327	1257	224	1137	318
Lima1	11748987800159	-136912381750746	0.143792971289811	-952149333327311	1.70708e-07	3.402e-06	727	1858	480	1808	751	1864	620	1459
Acpp	532284445441835	-386239023108594	0.405707952504495	-952012453106436	1.72972e-07	3.44308e-06	12	159	2	72	5	102	5	82
Sucla2	202495666815993	0.886703838539327	0.0931551644198031	951856876708845	1.7558e-08	3.49094e-06	3098	1487	2315	1452	2720	1483	2283	1407
Tk1	750182172102645	-230470400457575	0.255921862531927	-90054987165789	2.14688e-05	3.66236e-06	25	111	29	176	19	121	24	108
Ptprn	134113544884639	-342604103672193	0.360162027051473	-951249931807023	1.86136e-07	3.6965e-06	26	349	17	130	32	323	8	218
Bcl2a1a	490395274822258	-613786700760571	0.645350493854787	-951090464182215	1.89012e-07	3.74539e-06	0	76	0	182	1	88	1	58
Sdc4	113615536849502	-16039592208997	0.168644479229304	-951089076991851	1.89037e-07	3.74539e-06	627	1608	544	2463	551	1513	486	1467
Orai2	122730458197014	-175072296064703	0.184097727804272	-950974779280469	1.91125e-07	3.78237e-06	70	200	46	229	59	175	46	176
Mmgt2	894527863644109	-233279203431708	0.245470259109776	-950335915551316	2.03227e-07	4.0172e-06	30	144	27	210	24	153	33	112
Wsb1	721674342184735	-152261538826922	0.160298467548946	-949862722676564	2.12675e-08	4.19911e-06	329	1224	409	1214	304	1064	408	915
Hspd1	739660051621414	0.996747734260662	0.104977277764448	94948902799442	2.20443e-07	4.34745e-06	11318	5149	9542	4536	8485	5238	9656	5276
Ms4a4d	792379423350068	-288072354596106	0.303422160949543	-949411057170643	2.22099e-07	4.37505e-06	18	154	10	120	27	202	16	105
Cnn3	12075065199789	-154834479227995	0.163142837481721	-949073104391379	2.2942e-07	4.51404e-06	667	1986	513	1502	688	2401	545	1549
Plekha2	557575708380336	-150911365444832	0.159020933870162	-949003139222217	2.30965e-07	4.5392e-06	298	883	262	991	351	847	225	686
Gmip	249339022284334	-252947070549975	0.266604859829065	-948771416665673	2.36156e-07	4.62961e-06	63	453	65	684	68	291	83	332
Rbms3	559404319801795	-103539530804395	0.10913124580805	-948761558046439	2.36379e-07	4.62961e-06	427	800	363	855	318	812	342	634
Mki67	223989014864943	-31686402298384	0.334012078790862	-948660372196424	2.38684e-07	4.6694e-06	28	308	18	527	46	433	70	398
Dmpk	566856828904662	160488963417259	0.169205629939515	9484847724903	2.42737e-07	4.74325e-06	10938	2141	7063	3385	9212	3225	6811	2690
Pdha1	31807296183155	0.960724924340938	0.10131349800289	948269424389567	2.47801e-07	4.83665e-06	5058	2161	3554	2129	4047	2281	4005	2266
Tdrp	119148936384917	113233875534305	0.11958203409186	946913776757821	2.82163e-07	5.50105e-06	1891	785	1533	656	1616	776	1442	831
Mast1	448679173847319	-309815681023893	0.327220158229467	-946811109377408	2.8495e-07	5.54904e-06	13	81	9	108	5	80	8	65
Cs	113193599961784	101143493475753	0.10683039599481	946766999540714	2.86155e-07	5.56616e-06	18126	6680	13266	8028	14463	8246	14156	7771
Casp7	199923164138523	-170188962353787	0.17983474914571	-946363053649282	2.97433e-07	5.77894e-06	118	312	63	319	107	369	82	264
Pld4	400917045865453	-610000965591846	0.644625030234472	-946288054266165	2.99575e-07	5.81393e-06	0	739	10	1416	4	412	7	701
Gpr183	455707169989874	-493871611648642	0.522259940338219	-94564329657145	3.18627e-07	6.16965e-06	2	64	1	160	3	64	2	78
Mmachc	490162624370592	0.993800329168622	0.105170676457442	944940512549401	3.40762e-08	6.59077e-06	764	314	656	352	581	347	585	330
Lama2	431924040417219	-309546951248084	0.32793603603983	-943924781753741	3.75465e-07	7.25374e-06	88	1262	66	299	96	794	84	837
Nfatc2	661980816583947	-482695620613904	0.511558317313472	-94357887317492	3.88064e-07	7.4802e-06	3	112	2	244	8	72	0	103
Klf10	37450004249123	-156163023667659	0.16554061062079	-943351743611649	3.96562e-07	7.63539e-06	203	570	159	503	219	739	162	498
Ier5l	287041562625244	-215131615005719	0.228057297670485	-943322652698262	3.97664e-07	7.64798e-06	115	428	82	391	130	718	82	405
Cdca8	6921227442785	-220628250250356	0.233984112136944	-942919791584946	4.13237e-07	7.93852e-06	23	110	22	141	22	111	28	107
Dhrs9	751773238456736	-250577135417434	0.2658046986527	-942711459532316	4.21525e-07	8.07954e-06	22	141	21	180	22	120	21	90
Fgd2	460013531333493	-558895953171772	0.59382829841577	-941174333831528	4.87975e-11	9.34272e-06	1	87	0	155	2	47	1	84
Ten1	108416272776651	-227660992317899	0.242138786801109	-940208693227238	5.34914e-07	1.02299e-05	46	184	32	256	41	156	25	148
Syngr1	199652287998915	-206011867288046	0.219174926808176	-939942676327886	5.48611e-07	1.04801e-05	96	257	78	458	70	370	58	250
Adar	365070052429042	-127273491335706	0.135432976329945	-939752597813689	5.58611e-07	1.06592e-05	230	639	218	536	212	491	181	461
Cd1d1	18270620149402	0.723698139244909	0.0770861526467379	938817302974497	6.105e-07	1.16363e-05	2573	1459	2145	1460	2246	1524	2037	1226
Septin4	211328274070357	-239685746349501	0.255354126415602	-938640584015473	6.20826e-07	1.18199e-05	60	391	61	219	53	455	83	397
Dld	412254277913991	0.920152523401923	0.0980355980328594	938590207909486	6.23801e-07	1.18634e-05	6484	2658	4699	2956	5232	3216	4979	2856
Plekhg2	353885542004887	-141875621538405	0.15127843918753	-937844297577205	6.69541e-07	1.27049e-05	219	607	178	413	178	559	183	537
Rgs14	463154581719029	-483623460273102	0.516077041499782	-937114851820639	7.17475e-07	1.35993e-05	4	93	1	160	3	56	1	64
Sorbs1	117112308897482	127448865294645	0.136269730358039	935269079639198	8.54457e-07	1.61778e-05	19528	7168	13050	6132	17560	7019	15550	7609
Ifi47	68751282514679	-331593896587364	0.354579252072529	-935175689635489	8.62037e-07	1.63032e-05	8	127	6	177	9	109	22	105
Obsl1	150257958811287	-200566030772634	0.214550161462058	-934821159797181	8.91422e-07	1.68403e-05	73	306	52	172	52	291	57	225
Mecr	106149069457793	104480978948684	0.111780076464741	934701265673586	9.01582e-07	1.70134e-05	1773	693	1278	661	1380	731	1251	749
Atp1a1	393954391971272	-105587637705723	0.112985552339947	-934523357358422	9.16869e-07	1.72786e-05	2885	6242	2204	5655	2712	4976	2294	5001
Ucp3	277168509858439	114046547021892	0.122038323415693	934514206930074	9.17662e-07	1.72786e-05	451	180	337	170	351	179	372	179
Nmi	147568576437312	-161025984892001	0.172325791189243	-934427654622908	9.25198e-07	1.74013e-05	86	194	58	256	67	246	75	219
Atp13a3	205670276133775	0.967271125821678	0.103542869383641	934174541983959	9.47589e-07	1.78028e-05	2990	1593	2338	1354	2685	1397	2730	1362
Ier5	487489501092928	-129532276999893	0.138837225074987	-932979443588935	1.06076e-06	1.99071e-05	293	639	297	854	237	727	281	632
Vopp1	489561090530279	-128396747372258	0.137701970940024	-932424906453812	1.11772e-06	2.0953e-05	339	685	224	704	294	867	268	608
Oxct1	491682238650499	119810536190084	0.128686778211697	931024444430406	1.27538e-06	2.38561e-05	7803	2994	5243	3358	7621	3045	6429	2830
Cmklr1	345553979446947	-182913707498174	0.196533048852801	-930702029841161	1.31469e-06	2.45644e-05	173	685	115	521	197	544	109	477
Rgs2	446226341373328	-191353394983081	0.205619737253776	-930617836297069	1.32515e-06	2.47327e-05	166	539	182	954	157	709	218	700
Coro2b	362195196951522	-124432076630128	0.133719310050959	-930546804217796	1.33403e-06	2.48714e-05	237	479	223	496	209	626	178	495
Slc6a8	120085499644674	-13833538361951	0.152862150849643	-904968187681582	1.43385e-05	2.49593e-05	817	2063	602	2083	706	1611	506	1412
Epsti1	452960388787755	-478545658277002	0.514314945528529	-930452561096064	1.34592e-06	2.50655e-05	1	68	2	162	3	61	3	72
Smagp	159473995103707	-272060185908152	0.292534517220993	-930010545397027	1.40306e-06	2.60729e-05	38	233	31	479	48	211	41	224
Cacna1d	641749528392239	-333081479354492	0.358622174764683	-928781048112961	1.57495e-06	2.92351e-05	11	101	8	194	12	125	11	68
Galnt12	501250188580161	-275002490724122	0.296529531687252	-927403382588435	1.79236e-06	3.32347e-05	13	99	14	115	12	78	10	70
B3gnt3	231674030821078	-264114603927907	0.301765678943308	-875230758026414	0.000209034	3.36089e-05	51	535	33	247	85	485	70	386
Eepd1	145111002881799	128680756918781	0.138795270992174	927126378290194	1.83953e-06	3.40723e-05	2329	805	1847	768	2199	871	1774	990
Sel1l3	380455884861546	-447860095660994	0.483087865929536	-927077923597278	1.84791e-06	3.41903e-05	2	68	2	106	5	87	1	44
Fzd4	223982017976704	167972676930665	0.186362516215729	901322220484637	2.00089e-05	3.42359e-05	3214	1355	2659	872	4077	1014	3461	1088
Klf2	247519839693547	-261462906291148	0.282196077511585	-926529201244531	1.94544e-06	3.59559e-05	54	346	71	472	55	294	81	620
Pccb	34669567066261	0.877238002781403	0.0947101041033363	92623486278113	1.99984e-06	3.69213e-05	5233	2257	4058	2777	4260	2592	4227	2397
Mast3	331524482767441	-142988123144555	0.154405880769055	-926053609048884	2.03408e-06	3.75129e-05	190	567	145	563	199	459	170	406
S1pr3	331322064353605	-29350777737048	0.317191135713346	-925334110331918	2.17583e-06	4.00836e-05	67	678	58	244	87	900	72	604
Vwa8	280034133707539	103294752666733	0.114866238925642	899261207060157	2.41423e-05	4.11022e-05	4306	2081	3216	1628	3595	1930	3765	1887
Hilpda	456669156218245	-209173475591221	0.226263384573552	-924468958976546	2.35924e-06	4.34157e-05	175	607	227	886	117	1007	153	570
Trim12a	98614431243575	-19813263370357	0.214359164729717	-924302135406212	2.39633e-06	4.40507e-05	42	157	32	202	44	173	37	120
Rnf149	152297871880708	-134520904029755	0.14559196705336	-92395828391035	2.4746e-06	4.54405e-05	964	2461	740	2686	933	2254	749	1640
Slc25a10	648637568100639	110174144146614	0.119281436536532	923648702980459	2.54723e-07	4.67238e-05	10204	3797	7833	4760	8470	3866	8525	4416
Ms4a6b	511845691202936	-612784195046819	0.66347889104463	-923592601540052	2.56061e-06	4.69189e-05	2	122	0	169	0	36	0	91
Ncam1	53562613709206	-317214705846511	0.343501536460951	-923473906739197	2.58916e-06	4.73911e-05	7	118	13	131	13	82	6	70
Rrm2	511855723758631	-246365417299725	0.266942241049716	-922916569258296	2.72748e-06	4.98693e-05	15	105	12	89	18	84	15	80
Tnip3	409598060515398	-668960802386444	0.725294676893891	-922329673300928	2.88103e-06	5.26205e-05	0	74	0	123	0	70	0	70
Cracr2b	238812843387473	-170060959722841	0.189766933767887	-896156966581176	3.20089e-05	5.41706e-05	106	383	81	375	145	437	105	314
Clec4a1	527299471650983	-54945677428103	0.596061337109887	-921812471423111	3.02341e-06	5.5103e-05	1	100	1	193	0	40	3	94
Klf15	645609832031462	123097565064435	0.133538226982971	921815182405656	3.02265e-06	5.5103e-05	972	312	850	425	880	433	872	406
Plp2	111790714148031	-129998118164112	0.141097975967452	-921332267686818	3.16183e-06	5.75642e-05	775	1450	709	1688	534	2005	535	1416
Rhoh	346357173893978	-492033071179395	0.534276603692496	-920933216575184	3.2816e-06	5.96811e-05	2	71	1	102	2	51	1	55
Mccc1	190387075023569	132273149907429	0.143656110232948	920762435325164	3.33422e-06	6.05735e-05	3078	903	2271	1128	2496	1213	2912	1190
Leprot	121969215278688	-0.755334963666355	0.0820850863398911	-920185380007674	3.51827e-06	6.38491e-05	1018	1573	852	1535	887	1749	827	1443
Pkdcc	435267910220034	-0.991156210859577	0.107737504124287	-919973243222868	3.58842e-06	6.5053e-05	347	626	288	613	258	649	260	500
Gatb	388710507813708	0.992714730032607	0.107961124071611	919511294986273	3.74601e-06	6.78377e-05	633	256	466	281	481	281	474	249
Ptgir	261368079972528	-188464231003337	0.205005087747698	-919314896395553	3.81506e-06	6.9015e-05	145	476	91	325	129	486	73	409
Bank1	403912558334657	-50773589914534	0.552321879670527	-91927536792172	3.82911e-06	6.91958e-05	2	98	0	126	3	55	1	49
Snai1	105548048276529	-24908487634886	0.271217516133064	-918395241945413	4.15552e-06	7.50149e-05	27	189	23	145	39	271	32	140
Cdk1	835085015280201	-241656423460705	0.263281936843831	-917861765822723	4.36661e-06	7.8742e-05	20	111	20	180	27	152	33	137
Nlrp1b	371642381969603	-535271317549647	0.583398237617895	-917505887119648	4.51328e-06	8.1301e-05	0	79	1	114	3	53	0	56
Lactb2	115065879227109	105868046424444	0.115402917981798	917377552282876	4.56736e-06	8.21883e-05	1932	701	1331	760	1544	800	1372	792
Rab15	122640476165329	-253821745810347	0.277384596562198	-915053499567458	5.66523e-07	0.000101837	34	271	46	130	28	275	29	191
Gsta4	699723623785091	153791613521422	0.168116633362701	914791180653893	5.80447e-06	0.00010423	1292	277	933	442	1117	392	803	351
Rsad2	968956384383493	-238542891368524	0.260907431728885	-914281704387784	6.08463e-06	0.000109146	21	212	27	125	37	175	33	159
Gm20559	189332739143623	-174893299567293	0.191308466106974	-914195294783756	6.13345e-06	0.000109906	105	360	81	364	78	279	77	207
Cenpa	674392622890366	-345051154760649	0.377674612945517	-913620198269523	6.46842e-06	0.000115787	7	96	10	217	15	118	8	84
Decr1	341177779526774	0.822363608963917	0.0900214345168024	913519778237286	6.52873e-06	0.000116744	5252	2302	4109	2695	3966	2700	3964	2415
Glb1	810575269428029	-125077439890861	0.137049253681395	-912645903068065	7.07764e-06	0.000126294	570	1131	448	1215	522	1373	356	991
Gpd1	206560363579996	0.962992687696854	0.105570142346919	912182806889011	7.38676e-06	0.000131673	33234	12941	24955	15809	26122	13997	24099	14561
Mfsd6	159837233495805	-213309519204705	0.233910270146198	-911928830963186	7.56193e-06	0.000134654	59	355	46	275	70	187	54	255
Acvr1b	368892230635566	-103209046125438	0.113210417173969	-911656795388695	7.7541e-06	0.000137932	265	543	217	541	254	513	219	443
Aacs	240825657840136	133575325705365	0.150855147231499	885454213241949	8.4028e-05	0.000139168	3980	1489	2564	1242	3765	1332	3351	1504
Plscr3	581081900492089	-0.84250189775925	0.0924337141887441	-911466022060859	7.89174e-06	0.000140235	449	808	382	770	414	795	395	695
Tlr6	323172794186441	-369950016164784	0.405948989101907	-911321437166861	7.99766e-07	0.000141969	4	66	6	65	1	71	5	48
Gsdmd	148783364669446	-285296057260665	0.313132655080053	-911102858907283	8.16046e-06	0.000144708	18	255	53	364	22	234	40	229
Pcna	131749598124417	-139423669030553	0.153045125902248	-910997120676709	8.24038e-06	0.000145974	839	1532	720	2320	698	2365	605	1661
Etfa	535197620156134	0.713464193914416	0.0783412681641723	910713102600378	8.45892e-06	0.00014969	7854	4076	6316	4384	5948	4128	6226	4040
Cysltr1	462733436821152	-631256185179907	0.693215774831575	-910620052368656	8.53176e-06	0.000150822	0	92	0	174	0	45	1	69
Lrp12	417796853835744	-113416586910956	0.124571063571589	-910456920404931	8.66095e-06	0.000152947	285	587	247	700	262	551	236	524
Atp5b	261601411035793	0.961538545071432	0.105623956904595	910341340402486	8.75365e-06	0.000154424	40652	19218	28194	17122	34980	18282	33096	18072
Camk2n1	20182967188273	-168771493913693	0.185415961354431	-910231744240608	8.84246e-06	0.00015583	81	304	84	340	108	383	98	247
1700025G04Rik	169831822441473	-167557028903647	0.184093068770912	-910175652034773	8.88825e-06	0.000156475	78	316	98	230	71	295	69	227
Hacl1	603150084814275	146599332531892	0.161147663856806	909720494999909	9.26863e-06	0.000163004	1024	355	693	252	904	343	887	355
Cyb5b	696677857799012	118793090494838	0.13066078128174	909171744799901	9.74868e-06	0.000171269	11083	4981	7534	4224	10532	4046	9171	4144
Sfrp1	181564522725655	-229915474104138	0.252898052336017	-909123150536	9.79235e-06	0.00017186	53	444	43	267	67	334	71	210
Acss3	172439961616297	195138352948218	0.214903767866189	908026671127154	1.08309e-05	0.000189892	300	72	174	70	330	80	280	65
Slc27a6	755237543326719	-20487549729845	0.225783139144184	-907399454516473	1.14732e-05	0.000200946	30	142	29	126	35	112	20	121
Fmnl3	379719752530669	-203354998630835	0.224290423800202	-906659299961837	1.22797e-05	0.00021485	133	834	103	523	196	656	142	513
Fech	148598188963403	0.870459929880811	0.0961116290150579	905675971577211	1.34383e-05	0.000234881	2249	1095	1659	1126	1999	1077	1703	1013
Il18bp	621814733163655	-248988824829014	0.275000375769517	-905412671281933	1.37665e-05	0.000240371	21	120	22	139	16	105	13	75
Prkcd	110385989986681	-147630228511999	0.163068998762417	-905323695076388	1.38792e-05	0.000242091	687	1744	490	2213	583	1385	538	1358
Phospho1	189890425416915	139555612292902	0.154179897139171	905147914107974	1.41045e-05	0.000245769	336	124	232	99	271	96	254	108
Chst11	101513838750099	-118475669307727	0.134827495143443	-87872039142818	0.000153328	0.00024887	665	1672	506	1493	619	1543	647	1118
Sez6l	401756868155738	-283910804289158	0.313746844633917	-904904094319827	1.44229e-05	0.000250806	12	81	9	74	7	62	9	74
Irs3	875494525438546	149925520364927	0.165696620839134	904819420007858	1.45352e-05	0.000252501	1452	367	1201	446	1250	455	1217	584
Cbr3	134421317225943	150318303434368	0.166151918567197	904703988558363	1.46896e-05	0.000254924	2355	694	1417	711	2339	872	1775	595
Sirpa	474217049145665	-108318197577368	0.119756781214315	-904484877424378	1.49872e-05	0.000259825	3464	6986	2946	8078	2899	6010	2695	5479
Fkbp1b	469847910850512	-43306469467035	0.47884356220188	-904397028288271	1.51082e-05	0.000261656	5	85	2	163	4	85	3	43
Acvr1c	835464203452756	150409953533986	0.166387410540322	90397436347827	1.5704e-05	0.000271698	1256	398	1016	496	1207	380	1384	494
Gli3	807333480365256	-185591390380424	0.205309371826414	-903959662091501	1.57251e-05	0.000271788	36	141	34	119	29	127	37	133
Bckdha	293814110708361	0.91085707034826	0.100767264678023	903921599200572	1.57799e-05	0.00027246	4422	1841	3475	2117	3734	2343	3553	2061
Galns	291053773020765	-148946890364707	0.164832113666672	-903627861412441	1.62096e-05	0.000279595	205	504	146	422	146	502	109	348
Cx3cl1	136151064172417	-244574660843422	0.270795995730566	-903169414243355	1.69034e-05	0.000290974	41	263	39	141	39	352	42	199
Abcb1b	165647605444086	-193985562132632	0.214836110527986	-902946723695046	1.7251e-05	0.000296657	78	247	66	385	53	243	70	212
Amer1	502660480845018	111771839002433	0.123803377719761	902817362991801	1.74561e-06	0.000299882	740	277	622	342	708	348	646	330
Cnr2	336994255454499	-351608462422995	0.389582213873339	-902526988917696	1.79253e-05	0.000307633	3	66	2	75	7	61	7	55
Sh2d5	623766463919104	-373609824867422	0.414136614455645	-902141495889001	1.85675e-07	0.000318335	8	153	8	50	8	182	6	99
Trpv4	779667738069956	-339631035759877	0.387942302407363	-875467907604581	0.000204685	0.000329408	12	142	15	261	10	72	11	116
Sdha	938471187229853	0.950531562208819	0.108614352544215	875143606662735	0.000210655	0.000338376	14529	6242	10002	6421	12577	6983	11881	6562
Ctsl	172124218928002	-175054075187012	0.194202320665844	-901400532119388	1.98665e-06	0.000340264	9284	23036	8021	27684	8044	39742	5619	19716
Slc25a22	1889748282344	115166268208103	0.127838336094404	900874273919339	2.08432e-05	0.000356277	2837	1337	2600	1083	2208	1100	2647	1269
Dynll1	990690039685078	-202364784909987	0.224683714998002	-900665119017578	2.12444e-05	0.000362772	419	1133	412	2433	378	1869	310	1164
Rassf4	233320932050469	-453925500013312	0.504636523121825	-899509804017354	2.36021e-05	0.000402227	14	414	25	875	12	233	7	339
Casp4	255213171634875	-189433795140079	0.210738231550762	-898905688569605	2.49361e-05	0.000424113	160	400	119	486	72	364	77	406
Ctla2a	418801679208665	-206062310535662	0.229414329417745	-898210286422166	2.6564e-05	0.00045135	161	828	114	435	178	861	172	665
Fbxo21	886464674023034	0.823647648048747	0.091726137625595	897942145357398	2.72194e-05	0.000462026	1355	713	1042	614	1064	698	1031	604
Sh2b3	421411637626962	-133837663122237	0.153617564984881	-871239321723458	0.000297526	0.000473902	258	716	201	713	259	524	220	535
Slc16a2	263077481606163	-151508195964464	0.168794534244517	-897589466641066	2.81058e-05	0.000476598	143	390	117	323	148	497	126	394
Rhov	38950005851722	-501426336526332	0.559242814711146	-896616502413755	3.07018e-05	0.000520101	2	46	1	121	2	104	1	46
Fstl1	208390355570469	-221660801328631	0.24764654235424	-89506923545721	3.5326e-05	0.00059725	768	4414	467	2843	1058	4356	549	2636
Chd3	632022325174944	-146950960587716	0.164220007588827	-894842003391275	3.60607e-05	0.000609068	386	1042	257	1105	394	813	282	863
Ppp1r14a	907857971324645	-242149666388618	0.27072901351927	-894435595361051	3.74125e-05	0.000631276	37	112	16	193	32	193	25	136
Abcb4	342074423010254	-422281464858475	0.472345703341186	-894009328065065	3.88842e-05	0.00065546	3	61	3	103	1	60	4	47
A630001G21Rik	56436267770643	-335883614139829	0.375739190483998	-893927550403166	3.9173e-05	0.000659677	11	94	5	163	6	110	14	63
Calcrl	35737975514285	-202653492445457	0.226731468707288	-893803994658919	3.96134e-05	0.000666435	117	659	99	503	195	725	130	489
Gm5150	280083550980752	-623352752336191	0.742429388089026	-839612173678453	0.00461467	0.000675143	0	62	0	75	0	59	0	36
Gpr84	480901992187482	-600325230265592	0.672029688106758	-893301651533919	4.14548e-05	0.000696726	1	123	1	176	0	34	0	62
Trim47	528928732859882	-155528949077664	0.174127135816714	-893191910314164	4.18682e-05	0.000702981	345	852	322	810	179	884	216	711
Cmpk2	652506706961502	-278140465898909	0.311669193310821	-89242206759115	4.48848e-05	0.000752891	16	146	5	121	22	114	19	92
Itgb3	285160055089203	-257985932279601	0.289091873667365	-892401190690143	4.49695e-05	0.000753571	63	705	70	287	112	608	62	427
Plk1	511155911999596	-297652197830477	0.333975822885144	-891238758719492	4.99452e-05	0.000836128	5	84	8	95	10	100	19	95
Dnajb2	110948301726225	0.757385539524535	0.0876828947971249	863777982327027	5.73159e-06	0.00089867	1602	838	1393	859	1258	840	1265	843
Nfkbid	793253454026251	-448883975535045	0.504208865391997	-89027386534757	5.44854e-05	0.000911241	2	105	4	336	9	71	5	119
Gcat	261922224884977	131318588206161	0.147554133424693	889968889100497	5.60034e-05	0.000935713	447	154	352	133	381	157	303	169
Ces1d	433584105923327	212296102739575	0.23859005339788	889794439106577	5.68905e-05	0.000949604	7699	1816	5311	940	7541	1548	7370	2145
Arg1	134829591657043	-54406893732707	0.675122633272601	-805881643590796	0.0770367	0.00101012	2	156	0	351	6	513	3	97
Ivd	2039895601615	12281823267022	0.138150875479503	889015232396718	6.10252e-05	0.00101762	3392	1041	2310	1441	3049	1304	2589	1206
Nfatc4	137061258227874	-249757249960765	0.28107719187931	-888571741772655	6.35096e-05	0.00105802	28	273	29	183	55	329	43	183
P3h3	373486823446249	-181983448809692	0.204882829316214	-888231822144651	6.54812e-05	0.0010898	206	691	144	382	147	759	150	570
Lcn2	967683961188239	-393378207323131	0.442994531165788	-887997886312308	6.68731e-05	0.00111188	138	1301	134	2865	67	2698	64	788
Afap1l2	231536978189033	-155167505910945	0.174768219561832	-887847380375975	6.7784e-05	0.00112593	146	365	107	268	106	404	105	381
Ghitm	116107425370515	0.858122355155112	0.0996781587938264	860893063775432	0.000737453	0.00114783	17366	9217	13300	7797	13854	8233	14715	8554
Gpt	211557522400112	153104226100062	0.172559927024865	887252496797827	7.15058e-05	0.00118659	3977	1127	3089	856	2698	1040	2763	1377
Spef1	953236297549256	-17147967730416	0.193300622110687	-887113944237431	7.24012e-05	0.00120028	49	151	39	132	38	175	48	144
Atp6v0e2	753470289932166	114679067385225	0.129549726455514	885212732769486	8.58667e-05	0.00142076	1213	485	888	514	1176	497	839	427
Gm4951	272607312625553	-432018580792689	0.488192556020597	-884934797683524	8.80321e-05	0.00145517	3	48	1	58	3	61	1	49
Ddx60	395095335004061	-353319282288225	0.39966700297153	-884034157589422	9.54264e-06	0.00157588	5	65	7	111	8	63	2	63
Gstm7	667205842922404	200859896403806	0.227250006748487	88387190512215	9.68223e-05	0.00159738	107	22	113	33	104	25	98	27
Abcg3	353432579696652	-474362133888855	0.536834348433142	-883628507142614	9.89541e-05	0.00163097	2	70	1	106	2	37	2	69
Pxn	131854345265105	-0.95875421148474	0.108544657766587	-883280882921418	0.000102079	0.00168086	973	2056	785	1811	933	1694	838	1602
Pex19	344539485730949	0.914384621647982	0.103533749184053	883175417537008	0.000103047	0.00169515	5160	2553	3863	2288	4548	2408	4241	2524
Hspb8	393976680860861	109295767013911	0.123785125507653	882947499270854	1.05168e-05	0.00172839	6004	2866	5255	2152	5038	2482	4922	2767
Sycp3	395208320357784	145193637283608	0.16450640196382	882601744067935	0.000108469	0.00178092	726	177	460	210	627	256	491	220
Pmpcb	190242667684982	0.778930854993345	0.0882733227586309	882407992189447	0.000110363	0.00181028	2989	1388	2184	1484	2255	1518	2123	1360
Cxcr4	918930310662666	-227521293873879	0.257858200746533	-882350428317485	1.10932e-05	0.00181786	320	1453	254	843	349	2419	284	1579
Rps6ka2	324064285176605	-22305595539668	0.252888486151687	-882032862749184	0.000114124	0.00186837	103	781	66	531	144	474	122	428
Aldh6a1	409827425256011	14062609063376	0.159515887575997	881580466815643	1.18828e-05	0.00194352	6721	2077	4102	2357	6329	2347	6379	2368
1700017B05Rik	553071633980648	-0.842494809651183	0.0955814887245245	-881441397171933	0.000120313	0.00196591	428	769	390	695	368	758	375	695
Srgap2	705613927830012	-0.971579176012775	0.110230794607383	-881404492703984	0.00012071	0.00197051	511	1067	465	1054	452	876	449	848
Pfkfb3	755186149989435	141917215479358	0.161031383678136	881301596234295	0.000121823	0.00198679	11166	4549	9510	3539	9818	3916	12770	4700
Rara	332749001931829	-11277183460415	0.128195208183135	-879688376831123	0.000140668	0.00229193	253	440	172	466	213	535	188	438
Nit1	729407023564598	0.950657274577457	0.108116257600764	879291695507913	0.000145726	0.00237208	1170	577	894	491	922	481	831	490
Agpat4	19653369549122	-178166645377589	0.20262801497644	-879279429343988	0.000145885	0.00237241	94	281	104	297	91	411	57	270
Gpr88	404919504407149	-272141073477537	0.309518646153921	-87923967379401	0.000146403	0.00237856	9	78	9	85	12	74	10	55
Nlrc4	347510338268833	-500311200193012	0.587331955139059	-851837186475843	0.00161812	0.0024646	1	84	0	112	2	34	2	51
Smim10l1	391211627119506	0.827567457469591	0.0942308430125362	878234165176145	0.000160106	0.00259624	5584	2797	4642	3048	4507	2792	5036	2909
Rtl5	487489133563235	-280376740651265	0.319258914731115	-87821115625668	0.000160434	0.00259909	16	78	8	125	13	79	9	72
Il15	331127988973681	-315924090765762	0.371146601238757	-851211057062944	0.00170796	0.00259911	5	57	4	79	6	58	9	53
Hes1	244834224690611	-155781770853097	0.183225696286845	-85021792254082	0.00186064	0.00281889	108	336	140	364	140	447	95	358
Pdlim1	40970195339545	-162873408099737	0.191564721207383	-850226529567595	0.00185926	0.00281889	188	680	256	503	186	747	150	620
Bend4	534784997120105	-316794974285997	0.361229061573745	-876991936656025	0.000178794	0.00289379	11	114	11	149	6	80	11	59
Casp8	624070167365774	-137143631639411	0.15643603137467	-876675471975805	0.00018389	0.00297344	433	777	293	1087	342	1118	307	739
Slc2a1	724429800082782	-132519916254398	0.15119229127878	-876499159669769	0.000186791	0.00301748	464	1195	395	807	425	1203	343	1053
Timeless	985990650866768	-268824694483878	0.306775164991488	-876292233405979	0.000190253	0.0030705	15	188	16	213	26	178	41	130
Eaf1	1056398509129	-0.852828441401923	0.0973873084324431	-875707990218791	0.000200374	0.00323079	837	1506	708	1555	715	1345	711	1193
Acaa1b	641631753603257	138361241272404	0.158034496949005	875512903471007	0.00020387	0.00328406	1072	281	734	425	975	386	894	359
Samd14	159490966596045	-131791684333603	0.155421893380919	-847960872607558	0.00225953	0.00340506	108	245	87	268	87	209	78	215
Ugt1a7c	170277245557692	-198004944302266	0.226315230082986	-874907730379703	0.000215104	0.00345199	80	378	54	296	68	191	66	255
Itprip	800687277075779	-223452317003414	0.255498778522222	-874572936496363	0.00022158	0.00355256	29	177	33	145	18	108	28	116
Stc1	160550979334253	-213270018395461	0.243867368491598	-874532823782894	0.000222368	0.00356186	47	252	58	182	61	361	62	282
Snx5	17600684075469	-125246063491416	0.143264824421213	-87422759911519	0.000228461	0.00365601	1168	2614	985	3299	931	2212	1013	2097
Ckb	177313468539638	-155624668893727	0.178144697524078	-873585748308301	0.000241815	0.00386609	917	2053	936	3398	863	3408	801	2095
Sec14l2	325278134688487	-360953650620916	0.413254647505134	-873441237261418	0.000244926	0.00391217	4	75	3	44	4	76	6	55
Man2b2	107806959409062	-122332494793071	0.140075426922252	-873333014083702	2.47282e-05	0.0039461	794	1664	518	1671	733	1568	513	1321
Aldh1a7	318782065225532	150545034313663	0.177944286683057	84602342182418	0.00266841	0.00399652	6325	1416	3602	1711	5424	1999	3503	1644
Olfml2b	114964515351337	-198543443277604	0.227635021266026	-872200780764644	0.000273311	0.0043574	43	206	34	177	48	243	54	136
Clip2	733982333564885	-123301581853615	0.141590673267849	-870831241972863	3.08432e-06	0.00490816	481	1122	391	859	471	1267	381	992
Lyl1	103092419197759	-37850373521356	0.434778014202381	-870567790572255	0.000315682	0.00501885	11	144	6	378	24	131	6	147
Arhgef5	225310124180622	-179511649766751	0.206212083347977	-87051954886577	0.000317028	0.00503555	89	451	84	275	116	345	101	367
Dynll2	996329521113875	141420734319983	0.162562663100287	869945974204044	0.000333468	0.00529175	17206	5260	10617	5593	17783	5628	11912	5673
Arpc1b	676879605532358	-143619294458322	0.170479337149487	-842443998549735	0.0036248	0.00534446	4642	9127	3499	13854	3594	9883	2717	7976
Gpr35	26670043332512	-521762898410863	0.601173904076755	-867906765201582	0.000399026	0.0063262	1	60	2	58	0	57	0	42
Ndufv1	321524464700667	0.863477119771749	0.0995242511741978	867604739130768	0.000409761	0.00649036	5071	2218	3785	2195	3801	2532	3816	2394
Exoc3l4	756189198754282	-194938557853007	0.224804435112074	-867147295184911	0.000426566	0.00675027	33	133	30	123	36	147	22	95
Gbe1	207546776222057	163977853759173	0.189339668506565	866051235076961	4.69649e-06	0.00742515	3649	1265	2187	971	4034	970	2599	904
Prxl2a	517837554642849	111085442040455	0.128295145016062	865858501711406	0.000477656	0.00754476	8490	3263	6859	2807	6214	3585	6532	3716
Cyth3	555244212442909	-106241904350611	0.122733758451874	-865629030600169	0.000487366	0.00769101	398	898	313	785	369	799	337	617
Nostrin	438546467461315	-283831127070669	0.327957856654749	-865450000087868	0.000495077	0.00780547	10	73	9	72	7	111	14	64
Naip6	335703332393502	-481933098935562	0.556876138493956	-865422426320738	0.000496275	0.00781714	1	62	2	114	2	42	1	52
H2-Aa	415739710195731	-505404160193361	0.584163799539339	-865175419277802	0.000507138	0.00798087	4	65	1	167	0	56	1	50
Tmem245	499730962711682	117208504226217	0.13549825853573	865018528598359	5.14159e-05	0.0080839	716	340	580	279	696	323	734	314
Arhgap27	164672570314403	-16707634868047	0.193193528794125	-864813380258268	0.000523484	0.00822295	81	281	77	196	62	303	87	252
Actr2	307122038112282	-0.900846622443838	0.1042021931676	-864517909901288	0.00053721	0.00843078	2291	4480	1922	4565	2204	4025	2018	3414
Rai14	37279579418997	-130240882353194	0.150789401047371	-863727035511456	0.00057572	0.00901856	206	666	207	554	198	528	230	441
Adora2b	261374765182957	-404014880386747	0.519603410920742	-777544704086582	0.751814	0.00919369	1	62	3	56	4	66	1	24
Slc25a33	554970354161495	0.95886257801159	0.111080318232293	863215548236364	6.02065e-05	0.00942259	874	395	752	370	622	389	659	390
Slc24a3	286518410436487	152071194926608	0.176197819889096	863070808834789	0.000609733	0.00953386	5084	1564	3895	1014	4123	1685	3782	1745
Pir	28750506598954	132977831381014	0.154192730597159	862413103821533	0.000645811	0.0100887	475	201	416	161	429	150	312	157
Tox2	397795399449908	-336898590664192	0.390656670077091	-862390473450022	0.00064709	0.0100995	8	57	3	107	9	61	5	75
Sertad1	242824744671597	-159378810455527	0.184971877925721	-861638062189804	6.91038e-05	0.0107755	126	312	145	475	107	385	95	332
Speg	45837904946119	-112657771347394	0.130825019256706	-861133229618225	0.000722163	0.0112506	297	658	306	767	276	633	253	534
Sik2	149178365598117	178163103389312	0.206969436071848	860818422133903	0.000742269	0.0115427	2514	780	1478	594	2536	568	2604	770
Tshr	229129831586386	122778803124012	0.142718771731478	860284891990362	0.000777613	0.0120813	3475	1290	2702	1234	3539	1495	2966	1567
Ikbke	225355896871068	-214597318374619	0.249680713650932	-859486963316829	8.33594e-05	0.0129393	97	361	80	589	84	261	61	309
Ifih1	219170569268631	-127835300265198	0.148820178047487	-858991716999611	0.00087032	0.0134971	164	351	105	295	116	306	121	323
Ifnar1	129409172315424	-0.710929882349602	0.085538457444136	-831123103679886	0.00947143	0.0134982	1130	1735	953	1571	958	1764	841	1535
Itga11	525442007429279	-313740182838359	0.365282226854317	-858898023974994	0.000877446	0.0135952	11	128	6	66	12	138	10	63
Tnfaip8l1	11126918255724	-217340632834238	0.253061073947976	-858846560016254	0.000881385	0.0136439	47	161	24	154	43	268	42	171
Ank	152049493155425	105777454473243	0.123244651017541	858272173274184	0.000926543	0.0143299	2309	1022	1720	922	1972	997	2117	1088
Rhoc	409830275237777	-10098532921982	0.117736359924404	-857724234761975	0.000971747	0.0150154	3142	5193	2784	6067	2662	6572	2164	4753
Nfkb1	84875868797849	-0.866163026671648	0.101007427026568	-857524097157547	9.88796e-05	0.015265	681	1226	534	1176	598	1043	561	1058
Igf2bp2	469936079497779	-107430631765052	0.129566081007241	-829157067419895	0.0111763	0.0158221	319	632	252	729	292	707	326	558
Sntg2	321827700423699	-306202948304383	0.369367270221722	-828993181016219	0.0113313	0.0160283	6	68	6	55	8	75	5	42
Irak3	208514021975177	-135142172377597	0.163022755054086	-828977355540099	0.0113464	0.0160363	137	317	123	363	118	314	85	244
Bche	168300818230963	128456224828443	0.149902956791639	85692922659954	0.00104123	0.01606	2586	1046	1827	845	2640	1055	2368	1050
Itgal	537049136959199	-42146916739652	0.491851476163914	-856903329199447	0.000104357	0.0160816	4	149	1	158	8	45	4	73
Acadm	415842427776602	0.863141049140609	0.100820882444336	856113364825141	0.00111763	0.0172073	6126	2700	4712	3062	5154	3334	5233	2994
Fgd6	151786319563314	-162643043031595	0.190058570272992	-855752217845169	0.00115319	0.0177388	94	266	55	270	65	196	78	213
Gstm1	714826259303343	161488133939715	0.188793288716346	855370098363741	0.00119203	0.0183197	11990	2819	10911	3999	12761	4398	7092	3142
Lmnb1	126181570204969	-159395869638471	0.192671100753608	-827295162663288	0.0130683	0.0183332	64	161	56	232	64	182	61	203
Begain	486498543935865	-2510324796778	0.29352977737359	-855219807421099	0.00120766	0.0185432	14	105	9	87	12	81	20	70
Etv6	377515571872669	-116552120596953	0.136325744446027	-854953120341098	0.00123589	0.0189596	280	553	215	648	203	522	222	432
Gdf6	518780203591904	-345309935331654	0.404295542151892	-854102752391769	0.00133034	0.0203901	14	88	9	150	2	63	6	93
Git1	138782363886763	-0.683536088969675	0.0827871135871319	-82565517669639	0.0149941	0.0209316	1243	1746	1041	1868	982	1901	949	1528
Kif26b	367061289261151	-461333648779875	0.540391338324736	-853702892814776	0.00137717	0.021089	2	107	2	101	0	41	4	46
Adora2a	142367294844214	-191753455316574	0.22463493351434	-853622596969465	0.00138677	0.021217	59	275	61	153	57	289	54	213
Ogdh	560585118768203	0.885205056306799	0.103718947920726	853465132507301	0.00140579	0.0214886	8858	3782	6014	4214	7073	4131	6915	4003
Adgra2	582358015930296	-202722575684606	0.237612035830065	-85316627575881	0.00144259	0.0220315	208	1432	193	611	254	1038	227	793
Nfkbia	111014681513799	-141465882290465	0.165838214071764	-853035490536864	0.00145899	0.0222621	662	1239	605	2182	573	1677	538	1546
Casp1	266006060567771	-221578440374852	0.259772606542939	-852970770565937	0.00146718	0.0223669	114	393	79	693	113	441	59	294
Dnaaf3	297994515098306	-373806680779669	0.453312126447517	-824612135812668	0.0163619	0.0227294	7	53	3	78	3	41	1	58
Myzap	90001736422524	-236895978377673	0.278357634586596	-851048970614727	0.001732	0.0263335	35	207	18	100	31	181	28	137
Tmem164	42071179155055	-161177746465808	0.189534963394482	-850385298729008	1.834e-05	0.0278595	223	754	164	826	235	515	189	523
Havcr2	308054332086934	-470436607292374	0.553230913973642	-850344034308226	0.00184053	0.0279338	0	48	0	58	1	94	5	48
Gnpat	291763417173012	0.972485153183615	0.11438350933483	850196989792382	0.001864	0.0282147	4569	1824	3160	2044	4000	2239	3589	1965
Arrdc1	145114892611045	-179927980804455	0.211748022503933	-849726853062405	0.00194104	0.0293548	80	221	56	312	71	227	47	174
Acox2	117133216139072	202125128360641	0.237900422548994	849620720278521	0.000195886	0.0295981	183	49	194	28	185	45	179	63
Ephx1	338992557641793	139089016140966	0.163875203767741	848749615213877	2.11137e-05	0.0318742	5909	1912	4166	1607	5797	2290	3640	1838
H1f2	482948608721106	0.76784103234043	0.0905478549952306	84799472321114	0.00225296	0.0339817	7064	3753	5426	3666	6389	3943	5220	3321
Armcx2	252214325260788	-186188031314252	0.219578466221602	-847933927757507	0.00226476	0.0340994	110	513	96	258	98	482	118	380
Cd209f	326534011174734	-662886969855884	0.808867400012193	-819524893506516	0.0250075	0.0342131	0	480	0	1547	2	115	0	535
Mall	1035314865128	-271141263083002	0.33085215717043	-819523939036403	0.0250095	0.0342131	18	195	21	94	33	262	29	192
Echdc1	984233235195613	141088807484191	0.166424314315854	847765592811282	0.00229776	0.0345657	1663	490	1044	510	1472	548	1487	636
Dhx32	258079923268268	0.962714421193956	0.113675272428197	846898714759671	0.00247536	0.0372045	4129	1871	2842	1642	3564	1855	3003	1798
Aoah	140047267605919	-586593004510522	0.693036471078332	-846410007250861	0.00258138	0.0387389	0	283	1	542	1	110	5	210
H2-Eb1	522828977184223	-289177517963928	0.341652925318459	-846407264607444	0.00258199	0.0387389	12	94	19	131	10	75	5	82
Oplah	281139856991343	169313946586168	0.200095758044891	846164597593232	0.0026363	0.039519	4233	1564	3003	1170	4420	1148	5231	1488
Cilp	812770807334114	-339301895020073	0.40123457892682	-845644699735505	0.00275647	0.0412118	24	233	3	88	14	181	10	118
Dhtkd1	967489450129923	198177232874566	0.234349355672737	845648720926358	0.00275552	0.0412118	164	37	108	44	169	32	169	44
Pkib	355218206923907	-504204485428097	0.596463226317268	-845323673248388	0.00283336	0.0423243	4	56	1	117	0	86	0	32
H2-Q6	833580162048637	-226953577808014	0.268606263672055	-84493032554559	0.00293046	0.0437365	23	198	28	106	29	124	29	141
Smad1	722307868945019	-153866535074832	0.182141482955954	-844763820837237	0.00297255	0.0443258	392	1125	339	828	416	1495	301	990
Sh2d3c	377262879192581	-223374233091737	0.264458449990283	-844647743719077	0.00300224	0.0447294	142	681	87	356	155	920	124	617
Aurkb	350960457391997	-291729639751609	0.34539930229104	-844615602337818	0.00301051	0.0448136	4	57	10	74	8	63	8	62
Tnip1	927759703862558	-0.987598259649016	0.116946574594834	-844486692381194	0.00304392	0.0452713	740	1189	609	1438	623	1255	490	1188
Atf5	180307512049413	0.777935131481761	0.0921364536495819	844329362230984	0.00308519	0.0458451	24321	13034	21777	12943	21946	14346	21783	14058
Nlrp3	954204257977957	-609145788694972	0.721468428264038	-844313853290391	0.00308929	0.0458661	0	150	0	405	1	66	2	159
Ccl3	213153277767385	-544217576561157	0.64463174900642	-844230178547624	0.00311149	0.0461555	6	214	7	872	7	436	0	226
Midn	974172048540377	-0.814943393626476	0.0965410968999268	-844141427635979	0.00313521	0.046467	759	1207	639	1293	727	1366	657	1235
Rab11fip5	129536879320945	-146720536302952	0.173839000146425	-844002417060437	0.00317272	0.0469822	758	2307	677	2511	679	1501	587	1537
Cxcl13	896780749106377	-558216206100648	0.684670335923307	-815306545080371	0.0354813	0.0478101	1	145	1	427	1	89	3	77
Heyl	299738297026437	-231623443121714	0.274538064254224	-843684258322846	0.00326025	0.0482364	104	618	72	253	105	695	102	499
C77080	554700883097217	-12268087150606	0.145417445955979	-843646171197355	0.00327089	0.0483519	376	957	273	671	313	792	345	775
Slc9a3r2	390685212018936	-173043414202734	0.205164461686218	-843437566040994	0.00332976	0.0491795	182	586	148	476	218	870	156	550
Sfn	5522102902004	-216450198519133	0.256708027508322	-84317658711361	0.00340488	0.0502455	25	90	18	111	15	104	20	70
Hsdl2	295924679418627	107111984792233	0.127268300323255	841623440559623	0.000388779	0.0572727	4891	1809	3750	1719	3405	2140	3876	2124
Tnf	426603846175355	-517740550228693	0.615379769718446	-841335018968165	0.00398463	0.0586487	1	62	3	187	1	44	0	54
Ildr2	266894401168655	-203558910647641	0.242179055077806	-840530617242033	0.00426747	0.0627575	97	607	97	380	72	345	136	435
Hsd17b11	465104163350206	-127564619218683	0.151775486805503	-8404823591978	0.00428505	0.0629618	316	761	260	668	306	731	191	558
Paqr9	532657639993537	127796183438036	0.15207530768177	840348018269081	0.00433438	0.0636318	884	297	630	269	826	355	651	347
Gnao1	604584855523038	122101983363391	0.145348904368058	840061257387951	0.00444156	0.0651492	1067	348	764	309	818	410	719	413
Hdc	338602307415233	-440024404137178	0.523857908746407	-839969000735632	0.00447659	0.0656066	4	49	1	115	0	56	4	50
Pygb	174622457091122	135765995495644	0.161669515662445	839774863797538	0.0045512	0.0666429	2607	1155	1883	989	2864	860	2546	993
Lyve1	341462923691863	-494080726035678	0.588599900251952	-839416938100372	0.00469199	0.0685867	16	561	9	1441	18	156	12	584
Hmga1b	205142575243102	-153230925261036	0.182566701872016	-839314747376302	0.00473297	0.0691265	144	296	100	398	80	283	93	280
Trim25	758708838944576	-164596868083346	0.203044369192404	-810644829689289	0.0521209	0.069681	339	1453	245	1278	414	1049	425	971
Cbfb	605664520512302	-110923810646026	0.13219129123737	-839115872216157	0.00481374	0.070246	380	959	338	934	410	799	376	718
Ptchd1	566758762822105	-281482837821728	0.347312079764227	-810460833993486	0.0529157	0.0706329	13	81	5	137	19	125	15	71
Ifitm6	360026554498797	-424558715631231	0.50643941494972	-838320839765962	0.00515042	0.0750948	4	54	3	125	2	41	2	64
Tlr2	165947483272738	-286599068290054	0.341895195946418	-838265853653497	0.00517454	0.0753822	38	284	41	523	41	135	28	265
Mrps23	104989081593465	0.665061451036753	0.079359027205121	838041335004969	0.00527421	0.0767686	1467	843	1283	847	1169	851	1175	792
Sfxn3	501547936622755	-14366082241713	0.171434465960759	-837992649914477	0.00529608	0.0770211	350	769	235	910	297	766	189	584
Clca2	742081752418766	-285816220633876	0.341252609565057	-837550285690598	0.00549886	0.079902	14	175	9	79	22	129	21	154
Tlcd3b	27888594626119	124524828600264	0.153958256346575	808822024587932	0.0605429	0.0803736	472	187	318	147	415	161	352	180
Gcnt2	72816396693535	-10357333065404	0.123689793071416	-837363601976755	0.00558671	0.0811096	532	971	501	955	471	1202	380	904
Psmb9	17389591661635	-211517592463173	0.252659350479757	-837165108124979	0.00568165	0.0824177	63	208	69	436	68	319	51	210
Capn1	796416588397503	-0.864751076265495	0.103307724452738	-837063327884172	0.00573094	0.0830621	684	1136	514	1022	574	1105	465	967
Aprt	490349179311928	-145895330256307	0.180533136506069	-808136019125785	0.00640483	0.0848951	287	652	324	874	197	861	219	587
Syap1	252818230275959	0.757818134095934	0.0906091295185898	836359578910264	0.00608351	0.0880973	3717	1930	2715	1983	3274	2000	2877	1800
St6gal1	219979026840199	-289675714752956	0.346416461792318	-836206551080765	0.00616296	0.0891721	37	424	42	714	68	218	43	259
Espl1	39612882280576	-264222454516079	0.327396222625961	-80704185404712	0.0700576	0.092501	12	85	4	76	12	69	13	54
Kctd11	213204674068846	-118620879351063	0.147104682882404	-806370518101649	0.0740161	0.0975013	142	365	116	300	120	306	134	251
Hmgb2	165206734465322	-147868718676841	0.190364519023844	-776766171737708	0.0799482	0.0976961	92	239	110	252	82	295	58	218
Gpd2	544693256544661	108298834695845	0.129782639817202	834463182813842	0.00714361	0.103274	903	360	565	382	749	361	720	329
Tcaim	232362885870202	107186890077908	0.128485524993169	834233195401636	0.00728396	0.105213	365	167	270	144	310	159	302	144
Oxnad1	372669348462749	0.950603443231487	0.113993512002749	833910129208547	0.00748573	0.108036	556	265	456	275	434	247	496	254
Rell1	340615530780906	-189889088363942	0.227754843524294	-83374335941921	0.00759203	0.109478	156	749	115	338	132	589	156	539
2810025M15Rik	299774967971238	-142540949047936	0.1838702930272	-775225550039504	0.902745	0.110078	153	391	153	604	170	464	158	347
Ahcyl2	181400338553137	125128698425963	0.150126858654165	833486423067114	0.00775872	0.111787	2724	1101	1998	929	2529	1182	2822	1165
Arrb1	719754860649928	-168135907837983	0.201741708713449	-833421650437197	0.00780131	0.112306	325	1412	245	1239	438	974	320	910
Efemp2	722415706303162	-155261371603869	0.186321546688216	-833297996735064	0.00788325	0.11339	509	1192	323	1088	379	1382	246	807
Coasy	136290037056214	104987786443722	0.126012582132668	83315320317132	0.00798028	0.114689	2019	769	1613	989	1774	910	1852	958
Tmem171	276590273302518	-57844343271783	0.694373640074507	-833043478804527	0.00080546	0.115659	0	37	0	84	1	53	0	52
Reps2	164302034281084	-234530806811428	0.281540370774207	-833027271245303	0.000806563	0.11572	41	347	38	387	69	225	56	183
Stab1	300980847299499	-402797945998154	0.48374956082933	-832658008634894	0.000832113	0.119286	204	6027	162	10560	410	2587	318	4435
Qpct	307581906180177	-154442716384457	0.185510340965083	-832528879958913	0.00841234	0.120492	198	506	190	517	112	516	120	358
Pld1	15699166350462	-13761652979991	0.165354834754351	-832249809957787	0.00861285	0.123261	89	259	73	262	89	223	91	191
Spon1	690032615136157	-232430470135705	0.27932903272816	-832102799575095	0.00872036	0.124695	234	1545	143	627	294	1559	205	1040
Klhdc7a	123322044619339	121006456196821	0.14542762510344	832073384343252	0.00874204	0.1249	1888	737	1363	686	2009	852	1545	767
Lbp	785088768885197	-16407081131869	0.197283160855935	-831651371596289	0.00905885	0.129318	444	1388	392	1104	447	1367	215	1053
Tshz3	102120994441514	-203221435547498	0.244438443774379	-831380827048118	0.00926788	0.132191	43	190	29	113	39	188	44	184
Syn1	496047255652227	-287410346444995	0.345881179424801	-830951099805305	0.00960973	0.136838	12	75	6	129	18	80	8	78
Dact1	512131806774907	-272322234127337	0.327763884539162	-83084881212652	0.00969291	0.137908	11	111	9	63	11	114	19	81
Fam13a	157288349882955	151385793032918	0.182254619370104	830628016760986	0.00987489	0.14038	2487	811	1798	721	2159	762	2747	1006
Doc2b	447423003912926	-349145006844611	0.420599821000204	-830112114680243	0.0103133	0.146491	3	104	8	42	9	111	5	84
Cobll1	138449665629578	107498398204046	0.12951617159818	829999812977463	0.0104113	0.147759	2236	988	1833	749	1696	909	1685	992
Igsf3	212173767337869	-142925106901673	0.172236978260961	-82981661861905	0.0105731	0.14993	126	400	105	270	110	361	110	249
Phkb	995014398728909	106765708653988	0.128718126272381	829453564512434	0.010901	0.154452	1579	668	1010	650	1390	688	1356	627
Prelp	469166912728535	100793179103087	0.12164732262096	828568824462727	0.0117428	0.165828	6741	3623	5162	2944	6804	3140	6018	3059
Kif23	408339859797674	-286895867128867	0.346265247266876	-828543636398337	0.0117677	0.166042	6	54	10	99	9	74	11	70
Cth	484485454109164	139799290490629	0.16880234505434	828183343339368	0.0121293	0.170917	767	266	825	347	599	227	590	248
Tcim	213856286795538	-124244265922818	0.150020936745291	-828179510262374	0.00121332	0.170917	119	289	124	308	122	364	132	277
Prkar2b	770426976380564	100317658021624	0.12115612993571	828003156545664	0.0123143	0.173324	11898	5229	8801	4762	9631	5153	10359	5783
Fgfrl1	430669660975395	0.968239177701428	0.117016156708318	827440590204072	0.0129098	0.181556	6609	2924	5420	2546	5672	3323	4884	3123
Col5a2	301820140969741	-196034507609738	0.236932605992064	-827385098766458	0.01297	0.182253	1356	6670	1008	3393	1589	6089	839	3785
F10	243954866579884	-534721307905824	0.646303849621191	-827352812797312	0.0130052	0.182597	0	41	0	60	2	58	0	40
Ier2	112354608170028	-212342796124278	0.256735797398931	-827086827297117	0.0132987	0.186411	418	1276	439	2363	313	1292	441	2519
Kcnab2	47758786823153	-219672523175179	0.265609699750952	-827050079048901	0.0133397	0.186833	215	739	119	1239	221	722	108	558
Frmd4a	438017351106203	-154165215301811	0.186577246100507	-826280902542448	0.0142284	0.199116	234	872	196	471	218	733	227	613
Cap1	484874177883435	-0.904838392662421	0.109559590306188	-825886980896568	0.0147058	0.205628	4012	5644	3182	7336	3197	7297	2971	5750
Pex3	51613325057807	0.758025068179947	0.0918008408216515	82572780531784	0.0149032	0.208218	751	412	614	394	615	394	588	374
Sirpb1c	255774698494175	-571749410182963	0.692497181452167	-825634277650062	0.0150204	0.209512	0	48	1	62	0	68	0	33
Cdr2l	331349647206983	-214068831560886	0.259361787336989	-82536766020488	0.0153595	0.213907	132	772	113	277	116	637	111	545
Slc9a4	231805561998559	-457889035815682	0.554770359814716	-825366798558974	0.00153606	0.213907	2	38	2	49	1	51	0	47
Mme	49608267740262	154560758299174	0.187293227320469	825234102217226	0.0155321	0.21612	820	294	515	228	703	236	882	270
Stat3	193949230488113	-0.791019605411099	0.0959145295434989	-824713011861626	0.00162244	0.225568	1540	2844	1290	2424	1426	2443	1343	2387
Gas1	800464730074568	-134643332203991	0.163452947354073	-823743679043766	0.0175939	0.244211	493	1287	432	1238	365	910	483	1271
Dusp6	737772217601072	-10408568008386	0.131061794275926	-794172555464385	0.199388	0.253643	548	913	460	1166	434	919	461	1070
Gm6377	446279093689077	-504875745601493	0.613661031164364	-822727401548602	0.0191522	0.265624	3	67	1	190	1	27	1	76
Ptger1	600520784514517	-101990765646767	0.123976940746788	-822659157682185	0.00192616	0.266924	452	805	326	931	433	813	354	759
Ecm1	941621448034736	-188522465166341	0.229167503225211	-822640481364732	0.0192916	0.267123	564	1356	290	1640	491	1926	236	1221
Syde2	350725373338779	141133205054402	0.171636683872908	822278791863092	0.0198826	0.275083	499	219	417	184	532	165	556	211
Lonrf3	250107585725419	-169145034086225	0.205816003300152	-821826443882269	0.0206469	0.285426	129	454	124	530	101	309	108	288
Atl2	104303506861074	128711399642848	0.156691910121062	821429769688833	0.0021341	0.294782	1543	745	1360	485	1464	567	1468	672
Dio3	278446367263134	-575555065195474	0.700799829855956	-821283112060365	0.0216033	0.298164	0	72	0	68	0	67	1	24
AW112010	123297108793679	-204779556227929	0.249507528856283	-820734978085102	0.000226124	0.311839	52	149	52	265	53	244	29	165
Svep1	892331674671119	-143094653408401	0.174371847209512	-820629337237392	0.0228122	0.31434	499	1385	436	1439	598	1579	358	989
Tmc6	351166006931172	-158015402742966	0.192569347834653	-820563628218984	0.0229373	0.315809	216	637	159	408	199	579	119	542
Clmn	464404510026683	150841888774923	0.183903662988333	82022231816281	0.0235982	0.324646	801	258	479	222	763	217	681	282
B3galnt1	220079156190981	-111108385467454	0.135465531754487	-820196724793607	0.0236485	0.325076	169	337	136	304	129	345	117	256
Fam120c	423182955025229	110983279810759	0.135332339306857	820079519641732	0.0238802	0.327997	605	290	490	237	587	294	597	275
Marchf5	317158944520541	0.563522785733294	0.0687195941043234	82003218016365	0.0239744	0.329026	4284	2562	3615	2748	3474	2735	3584	2466
9330102E08Rik	141822787936574	144727402128851	0.17656088264991	81970252955645	0.0246409	0.337901	230	79	193	61	210	77	188	92
Dclk1	374483720245776	-139774689721354	0.170548139739675	-819561502897112	0.0249315	0.341612	259	755	185	490	199	533	171	464
Ints6l	10741039787468	-168400593877255	0.205515811121747	-819404565313442	0.0252589	0.345266	56	146	49	204	37	159	57	165
Dapp1	646052638715395	-259188475773205	0.316353023636573	-819301401939376	0.0254764	0.347961	17	124	18	174	15	94	19	70
Acaca	408466323046829	1651102492265	0.201558898268478	819166261796946	0.0257642	0.351609	7073	2162	3598	2140	7572	1815	6300	1896
Dusp7	378885953704265	-134907625051611	0.164713836168644	-81904245684306	0.0260306	0.354961	261	476	200	735	184	581	198	455
Mdga1	338971634458346	-26769246780053	0.338906489142201	-789871177970302	0.281801	0.355565	7	60	7	73	9	67	11	44
Bean1	113964078801812	-260452518376322	0.318067756018244	-818858603075074	0.0264313	0.360137	27	225	23	100	32	290	38	196
Txlng	590627155647779	126931674501325	0.155090798580529	818434592271559	0.0273787	0.372747	905	401	776	265	749	367	867	379
Acads	213969874177056	0.756704362219447	0.0924817469126204	818220229916726	0.0278703	0.379138	3289	1585	2399	1715	2675	1750	2311	1486
Dlg3	229929076232594	-145082354645544	0.177415655987488	-81775395659431	0.0289698	0.393782	135	359	99	444	132	326	117	263
Ninj1	139188161590201	-190017492025111	0.232481793489339	-817343539780565	0.029973	0.407093	727	2244	559	3623	556	1658	458	1577
Cfl2	222532823349191	0.649645699516146	0.0794951568147065	817214187060969	0.00302962	0.411156	3054	1796	2664	1908	2395	1805	2630	1609
Zmiz1	168954952305794	-0.929712234756281	0.11380364900239	-816944133958969	0.0309821	0.42013	1212	2143	1015	2557	1244	2231	1102	2170
Mex3b	107103693034312	-190819019407182	0.233650634768643	-816685217209569	0.031654	0.428901	50	224	42	125	33	193	50	157
Ptgr1	221140730192384	-218387409250711	0.267631035181027	-816001810488803	0.0334974	0.453518	91	297	73	553	100	396	44	261
Cklf	655234904285347	-216729533807865	0.265615874123735	-815950983813955	0.0336387	0.455069	18	85	23	140	25	122	25	96
Ifi209	232947220176612	-52979601723071	0.649487235473769	-81571428704715	0.0343043	0.463705	2	45	0	62	0	44	0	39
Gbp7	205252748655189	-138741174981513	0.170092090153284	-815682697863738	0.0343941	0.464184	142	293	86	372	123	297	97	263
Trap1	240214161175619	0.889899858196174	0.109098378293499	815685688564635	0.0343855	0.464184	3613	1674	2546	1677	3174	1790	3016	1752
Gsap	171096039032727	-210674485276459	0.25830081009155	-815616819791581	0.0345821	0.466352	92	327	45	363	78	226	37	234
Fbn1	156072396697739	-34851905862249	0.427536220978806	-81518019180828	0.0358541	0.482743	229	5998	153	1755	267	2436	232	1818
Postn	239247677785464	-248245839423932	0.304669678777204	-814803233522516	0.0369893	0.497635	654	4357	554	1809	834	7107	688	3611
Cdc27	110846444480412	0.783750083238655	0.0962116696483381	814610209035274	0.0375843	0.505241	1469	893	1280	806	1343	867	1432	777
Ubald2	50050216227929	-127221002719691	0.156324196058153	-81382796731201	0.0400934	0.538546	362	640	289	866	259	870	249	553
Mknk2	101275119263258	101553475569621	0.124910962831089	813006907223562	0.0429046	0.575853	16213	6109	11161	7456	14702	7052	11690	6812
Prag1	402728507433078	-131097988152797	0.161264626013246	-812937042634688	0.0431526	0.578726	254	603	218	439	222	701	215	615
Gem	147137889517571	-169540888235899	0.208560966258503	-812908049273995	0.0432559	0.579656	76	196	67	241	74	199	54	283
Hlf	107575023147526	163487609362685	0.201144153705218	812788273241492	0.0436854	0.584952	199	55	138	55	159	39	151	63
Slc25a44	138855570963831	0.930303918179975	0.114732519590544	810845888768095	0.0512658	0.685916	2066	1031	1595	844	1844	1020	1699	1015
Batf	295121739696723	-544811005194848	0.672157791365126	-810540340666673	0.0525708	0.702275	0	46	0	114	2	46	0	36
D5Ertd579e	23137761491733	120452879703627	0.148709269324016	80998904944639	0.0550087	0.733693	3647	1589	2386	1317	3655	1368	3078	1444
St6galnac6	23153341153399	-117256247149153	0.144765706480875	-809972541146295	0.0550834	0.734115	152	388	151	330	141	331	116	274
Rab43	657184219317548	-0.949915857472143	0.117308358280583	-809759740393001	0.0560552	0.746484	527	934	415	1026	452	881	379	730
Ifit3	256104328978775	-16025939455482	0.198024070622928	-809292496870147	0.0582487	0.77509	147	395	113	449	161	370	77	373
Col28a1	70064114437429	-349184882503471	0.431635986249327	-80898000543859	0.0597628	0.794616	9	189	4	52	9	140	17	151
Aoc3	188039375805668	134681746167389	0.166492080863886	808937851389441	0.0599699	0.79675	30874	10581	21347	8129	29512	13260	25193	11304
Wsb2	176459960862792	-0.755308505086035	0.0934136791040188	-808563063065932	0.0618434	0.820362	1478	2600	1203	2267	1316	2289	1188	1969
Pctp	125275887918446	-186499384230825	0.230901526113412	-807700959668934	0.00663743	0.879099	61	182	52	293	41	184	56	155
Stard7	120754218524136	0.805034849124997	0.0996759349808353	807652167275663	0.0666403	0.881937	1763	984	1393	858	1410	860	1510	899
Kif5a	191502768342743	1122764013832	0.139020438260872	807625143380094	0.00667881	0.883208	273	141	250	116	249	129	263	108
Pth1r	129687178809963	-235029658358485	0.291149295780045	-80724790258824	0.068885	0.910232	32	238	29	134	46	299	53	225
Apaf1	23297312650517	-13138473506451	0.162813594999866	-806964154710902	0.0705049	0.930195	144	427	138	360	114	322	129	264
Ralgapa2	12785832984402	124336942062625	0.15411576349349	806776278066307	0.071598	0.943887	1891	712	1310	839	1965	784	1919	766
Crlf1	674108508514748	-259462025533317	0.321772465751779	-806352479312105	0.0741255	0.975634	11	120	17	94	25	180	18	88
Ndc80	326386175031875	-286621608738926	0.355458281715603	-80634387629277	0.0741777	0.975634	8	51	5	75	9	67	7	46
Degs2	317967302261896	-371175979624147	0.460487582789201	-806049920772916	0.0759835	0.998615	5	50	5	101	2	44	3	51
Slc7a2	227014898989967	-23283573121872	0.288881673227594	-805989970278527	0.0763571	1.00275	66	561	43	242	90	449	86	320
Prc1	653391227483464	-198229785650704	0.245962748847066	-805934177349592	0.0767064	1.00656	18	99	26	115	25	109	32	106
Gpr68	531919866029788	-29666803805244	0.368249901674133	-805616068609201	0.0787281	1.03151	11	130	20	112	4	71	9	79
Lgr4	505089126889098	0.86278723058871	0.107127659499601	805382321072669	0.0802471	1.0506	753	373	658	341	564	412	606	345
Psmb10	586306852979154	-167554020455337	0.208050136801002	-805354050863232	0.0804328	1.05223	329	716	314	1304	260	944	194	730
Plppr3	286883055575057	-185805118451454	0.230728570469557	-805297402369032	0.00808061	1.0563	100	326	98	474	132	503	146	540
Vwa5a	102850172941455	-106295653902154	0.132043666919523	-805003802014511	0.0827683	1.08112	791	1570	518	1539	726	1457	596	1173
Ms4a8a	272092391395582	-570244620554179	0.708745147722279	-804583456249113	0.0856596	1.11803	1	51	0	100	0	38	0	35
Trim12c	302472905109021	-176658976039558	0.219573501566776	-804555079638484	0.0858584	1.11977	140	390	109	661	175	514	110	371
Ddo	203000356367934	139217009979232	0.173080466931201	80434847702699	0.0873191	1.13795	313	82	268	138	289	128	291	109
Dennd4b	284947124665939	-144050064553635	0.179092958309561	-80433125854477	0.00874419	1.13868	167	459	130	548	133	366	171	346
Ebi3	33769367048857	-52827247941852	0.656982653113057	-804088931291176	0.0891888	1.16054	0	73	0	126	3	28	0	48
Top2a	139481413883165	-23689899986073	0.294647043955939	-804009423207232	0.0897694	1.16721	27	219	25	294	63	233	54	220
Parvg	459926022535208	-289310733512776	0.359869327673306	-803932736872245	0.0903329	1.17364	10	98	9	101	16	53	5	83
Lxn	503849117384357	-159948904006514	0.198978989627782	-803848206816815	0.0909582	1.18086	295	689	221	740	289	1105	177	607
Nudt12	307443547450272	15150138368525	0.188574899202052	80340164213966	0.00943326	1.22374	532	187	336	130	487	144	451	185
Fgr	283144636343115	-609839743949279	0.759889727163127	-80253716052456	0.0101219	1.31208	0	73	0	96	0	29	0	36
Hspa9	175923638728227	0.943334438166791	0.122071737464527	772770550956493	1.09502	1.32765	26386	13386	21026	10369	21533	12110	22636	13293
Ly6a	381771693507038	-376929483120628	0.469962165723595	-802042186822155	0.105383	1.36501	60	855	23	610	76	941	15	569
Rnasel	226555426125392	-271881189986063	0.33920472004111	-801525373683221	0.10991	1.42257	77	338	47	771	68	276	33	255
Stradb	767769618423211	107123173126524	0.133652249546582	801506697342858	0.110077	1.42366	1257	459	903	561	1140	518	832	489
Fam43a	643953745145014	-2046324246486	0.255327509782625	-801450751714202	0.110579	1.42907	212	1269	196	592	299	1418	252	1009
Tspan4	102639348592152	-122951719694819	0.153418165670981	-801415654769981	0.110895	1.43207	681	1620	503	1369	738	1711	493	1241
H19	567454339325234	-40027112774844	0.518751273395131	-771605099161955	1.19989	1.44964	2	142	1	46	10	192	7	70
Entpd6	42737344681089	0.972847239331256	0.12144047765447	801089766872673	0.0113874	1.46942	608	310	509	255	556	329	561	288
Mogat2	137539167568664	264885282722774	0.33072081217562	800933213063453	0.115333	1.48713	294	52	341	26	166	21	151	47
Sipa1l2	563285706438956	-0.89644207811035	0.116297759516737	-770816292450878	0.127642	1.53883	427	816	341	685	382	760	400	747
Aldh1b1	480757617985733	-237596197837934	0.296899126558488	-800258999048043	0.121829	1.5697	14	92	16	89	19	100	10	55
Arpin	187658986413213	-116094980809307	0.145161659410141	-799763389872055	0.126833	1.63294	144	287	117	268	112	277	86	237
Emilin1	113567488165868	-160430770550583	0.20067165731196	-799469006732626	0.1299	1.67117	503	1917	553	1243	455	2216	666	1673
Slc5a6	335937740832586	124323290052852	0.155513804960057	799435716236148	0.130252	1.67443	512	246	383	196	536	186	435	188
Phka2	724627863949987	100176941689142	0.130167159886836	769602269698696	0.140367	1.68985	1047	537	777	547	1003	462	987	434
Tmem221	260433019734823	-314342470837983	0.393529578275625	-798777241129813	0.137399	1.76497	6	49	5	46	5	59	3	41
Uqcc1	824368169531423	0.762368006769149	0.0955161094990245	79815646885925	0.14449	1.85467	1252	631	958	669	1027	635	879	576
Cnp	269707904479023	-124200879378576	0.168506755544825	-737067656290714	16.9764	1.86358	175	355	162	515	150	398	143	299
Tpm2	297275316542701	-176645490952347	0.22147476104374	-79758745475048	0.151306	1.94069	114	407	143	665	120	512	144	323
Gmfg	106875983277914	-348735714374749	0.437313823343547	-797449556267028	0.153004	1.96101	23	126	17	442	15	122	6	130
Bag4	636252912107013	10343348117162	0.129741993865099	797224384258856	0.155819	1.99558	894	410	694	419	885	453	895	426
Hfe	187770805065641	0.973528943341427	0.122128208485682	797136841203692	0.156927	2.00826	2854	1431	2087	1145	2659	1299	2249	1310
Celf4	187438585458029	-181362215215657	0.227538153389859	-79706287720862	0.157869	2.01729	85	242	54	292	107	399	76	273
Cisd1	986699360104148	0.783484877026658	0.098295873606681	79706792185568	0.157805	2.01729	1458	687	1232	755	1159	856	1097	681
Epdr1	44647621545734	179193049094929	0.224887837801598	796810760629118	0.0161123	2.05733	800	284	615	123	800	218	539	186
Aldh1a3	39613882231709	-3582645042799	0.449816000402772	-796469009459655	0.165638	2.11341	11	119	0	60	6	61	4	65
B3gnt8	311042619538073	-299839335986598	0.376541576318716	-796298084578063	0.0167943	2.14122	5	62	5	55	7	75	8	39
Adamts7	216125581624824	-189775877461984	0.238407010217406	-796016347375544	0.171812	2.1889	95	412	75	201	96	417	88	373
Tmem143	861215249636821	100327400017871	0.136777034852858	733510564297591	22.1547	2.40418	1415	510	1083	517	1046	683	1023	632
C130074G19Rik	260766427058762	106308162856487	0.133788684078521	794597566966832	0.0192668	2.45278	4165	1534	3009	1968	3908	1704	2909	1699
Lipa	45908917866465	-126224790228319	0.158971440692568	-794009223785191	0.202031	2.56814	3114	8093	2319	7742	2995	5724	2217	5203
Alox5	354630674694668	-55269470200586	0.696115086984508	-793970296492309	0.202666	2.5743	0	77	0	143	0	21	2	49
Tamalin	952174540060304	-207943972162494	0.261918283971824	-793926903495074	0.203376	2.58139	28	145	31	117	42	220	38	154
Ccl8	184959331989828	-601533792213449	0.758591587716045	-792961327220273	0.219829	2.78816	5	350	0	817	1	139	0	217
Usp2	457409032076635	145064367590605	0.18299398867426	792727502370735	0.224007	2.83903	663	209	597	218	779	260	599	305
Ptpn12	110761858338083	-0.726653170971008	0.0952740367506912	-762697998062664	2.40317	2.86083	997	1446	758	1307	807	1552	742	1368
Ddr1	142971139471611	105214965361173	0.132809795874569	792222928047734	0.23329	2.95448	2154	905	1673	872	2107	960	1695	1057
Col24a1	194318618464438	-50299372020742	0.660569350652854	-76145482637107	0.264615	3.12826	0	33	0	53	0	41	2	31
Sox12	168071195024228	-124511932682205	0.157499619162599	-790553865109106	0.266777	3.37608	116	207	91	281	96	267	90	219
Prdx1	147219193133509	-135090627175164	0.170963055647954	-790174383951941	0.275028	3.47791	9755	20939	7604	27577	9145	23999	6184	15143
Dlst	362201961334424	0.637694146711095	0.080727253601821	789936630145324	0.280325	3.54227	5193	3001	3840	2861	4148	3037	4281	2737
Arpc2	398777866045301	-108748621693091	0.137676287296947	-789886361901502	0.281458	3.55395	3024	5313	2520	7132	2490	5391	2057	4534
Ubac1	76331132468276	0.764644689374298	0.0968203290274835	789756342552033	0.284408	3.5859	1143	595	843	596	963	572	860	557
Zfand3	347830146859056	0.605139213705138	0.0766277463741475	789712920370184	0.2854	3.59575	4885	2732	3956	2969	4072	2888	3708	2731
Lgals12	11523327564678	0.856023955454174	0.108417049182832	789565812670841	0.288787	3.63574	1669	770	1272	881	1534	861	1393	846
Bcat2	4778175374216	108052899743035	0.142312210906744	759266538370634	3.13391	3.67938	7397	2359	6393	3571	5725	3454	6176	3157
Kng2	484748731952442	-336787216444322	0.427010009854424	-788710354961327	0.309281	3.888	10	97	10	67	9	153	1	55
Tmem69	400659451257114	0.903605848966345	0.114567279789936	788711969615709	0.309241	3.888	581	262	500	297	529	328	455	259
Bcl2l11	148646086682045	-182919631538631	0.232100479461752	-788105358346641	0.324632	4.07691	53	284	49	177	77	253	72	241
Hexb	658878461767882	-107526282039769	0.136437452423473	-788099456049872	0.324785	4.07691	442	973	351	1002	482	981	391	733
Cplx2	899577730437646	-164264837926667	0.208460164990391	-787991499163585	0.0327604	4.10926	51	132	41	133	51	163	28	134
Pank3	690595237060917	150871858090002	0.191630577222792	787305764437562	0.0346077	4.33779	9900	2789	7575	3714	10835	3892	11853	4154
Igdcc4	589176709336419	-259951007961312	0.330237683312561	-787163370799436	0.035004	4.38424	22	147	14	65	9	123	18	86
Dnm3os	237911647159977	-423630003182172	0.538298485325558	-786979742151726	0.355216	4.44254	4	68	3	39	0	42	0	40
Traf1	345739052234331	-308215103755689	0.391638711041288	-786988351933361	0.354972	4.44254	4	61	6	91	11	62	5	44
Rnf24	581288652569309	139724963311668	0.177576123965862	786845439528397	0.359049	4.4872	856	394	722	247	784	312	956	348
Rplp0	135804249123338	-0.885006924968182	0.116994620435357	-756450956184927	3.89331	4.53971	11016	19019	9775	21515	8129	17598	8784	14541
Gatd3a	653716696316303	0.818594200162735	0.108342118012921	755564147329214	4.16801	4.85669	963	460	721	509	878	507	741	464
Ubqln4	136031835825271	0.751289644180841	0.0956192708044458	785709447332357	0.393146	4.90972	1876	1181	1548	1014	1684	1001	1631	965
Flad1	80675562100731	0.814780820869845	0.103750039628221	785330611717878	0.405211	5.05669	1221	607	945	539	955	634	956	615
Rpl13	367180254699415	-0.905728757772095	0.115380502170679	-784992906715104	0.416273	5.19093	2995	4875	2546	5866	2122	4887	2441	4104
Prkci	184770008543355	14910203406739	0.189957244062384	784924180193012	0.041856	5.21564	3337	1139	2373	776	2269	798	2857	1205
Myh14	55664648763249	17925404496637	0.228410030715807	784790599627393	0.423041	5.26763	986	302	661	151	1024	252	758	298
Atp6ap2	143472966049575	-0.787455131513197	0.10034573852882	-784741976149823	0.424684	5.28423	1218	1860	984	2057	1075	1998	886	1572
Atp13a2	135976140293679	-138951535958595	0.17711831236079	-784512533495415	0.432521	5.37783	849	2235	567	2572	852	1651	682	1663
Ptges	350880688715179	-125027526786029	0.159378672639713	-784468365279106	0.434046	5.39286	208	447	203	503	232	643	171	445
Ctsb	528973770962929	-120908851220045	0.154146596937582	-784375741158943	0.437261	5.42885	39367	73825	26347	85312	36967	84336	23708	61527
Rock2	313389167146083	0.887152365039518	0.113107133415724	784346962254623	0.438265	5.43736	4634	2577	3669	1916	3921	2270	3870	2245
Mpc1-ps	121331002013742	0.861039563765027	0.109801457571083	78417862823689	0.444182	5.50676	1736	874	1289	871	1671	962	1486	828
Mfn2	334810304756342	129054934108582	0.164650433323422	783811688215114	0.457353	5.66593	5304	2383	3623	1691	4942	1727	4923	2109
Pgd	152642192886855	104935713707669	0.133903025253946	783669476538402	0.462561	5.72629	25402	10092	16683	10733	23364	11062	16382	8933
Traf5	959668556641858	-168470058233771	0.214993440180816	-783605574626288	0.46492	5.75131	51	155	36	171	56	170	35	111
Adrb3	473940522881303	136335454170324	0.174001078964272	783532234293321	0.467641	5.78079	7641	1913	6036	2530	6975	3258	6370	3078
Zdhhc2	100209214726161	148414821001106	0.189538190189	783033861688306	0.486558	6.01027	168	53	122	44	153	65	142	53
Ccl22	200184241845803	-458541814697332	0.585617751593461	-783005319510285	0.487664	6.01958	2	38	0	41	0	40	2	41
Rhbdd3	324719059731135	0.760925075973245	0.105609675643459	720506971863212	58.0142	6.06783	466	260	382	262	382	249	386	219
Ccrl2	52159746307789	-276902548408864	0.368272658333031	-751895483260284	5.52159	6.36868	14	92	7	155	11	74	17	59
Pabpc1	141265781168463	-0.596562941179971	0.0762963982461853	-78190183926513	0.532368	6.56665	12669	18881	11162	18512	10201	17262	10405	15318
Gm5637	106266551042538	-149080055709213	0.198405323917855	-751391408080038	0.573853	6.60996	74	144	49	204	50	165	47	135
Sox17	246027096790455	-235262899275746	0.300953232830276	-781725775341392	0.539865	6.6543	56	506	52	238	85	521	108	435
Kcna5	812086181855735	-31373609827746	0.401751657795923	-780920482067624	0.575499	7.0884	17	199	13	66	5	176	24	163
Chdh	378544976643443	207808138792592	0.266192801342486	780667763157215	0.587152	7.22671	715	175	394	88	599	121	723	191
Cpeb3	43509991823878	11240456769323	0.144005146160129	780559380622689	0.59222	7.28384	641	260	489	277	655	274	569	305
Agap2	451903719256184	-22507651117653	0.288391871639432	-780453727412735	0.597203	7.33983	18	78	9	62	16	86	17	82
Tnfsf9	281455878896133	-336953638828297	0.431816476131395	-78031677217839	0.603722	7.41461	2	59	8	67	4	39	3	48
Cass4	580116312758356	-345705563334465	0.443077512959283	-780237211826713	0.607542	7.45616	7	105	16	192	8	88	2	61
Prdx6	634792391729622	132803232928652	0.170252521105802	780036806891823	0.617269	7.57008	10845	3937	7700	4104	11260	3751	6289	3025
Siglec1	47745641956874	-38479550887259	0.493855070913708	-779166868046246	0.6613	8.10424	45	954	39	1743	67	303	46	718
Pef1	148273036599869	0.626382864664453	0.0836907588294911	748449259422567	7.18241	8.20112	2039	1145	1743	1179	1740	1288	1596	1170
Dmrt2	133979694648971	156629528203293	0.201079605604886	77894288549115	0.0673128	8.24328	2215	742	1916	432	1894	685	1908	869
St8sia4	263682594813094	-167225498876295	0.245441260019062	-681325946840835	954.118	8.94302	119	516	73	307	162	460	132	376
Clec11a	413509565425381	-241036290910975	0.322594147312125	-747181227307763	7.90978	8.96564	9	95	14	54	12	81	14	59
Tlr8	850916488428975	-293101650798426	0.376932647575082	-777596880196064	0.748722	9.16244	21	169	15	281	23	90	13	89
Pdgfb	642126320546868	-170389328497761	0.219484226111495	-776316965991012	0.828327	10.1148	292	1181	190	742	369	1129	317	997
Lrpprc	121361839755815	0.806186078684632	0.108247920732939	744758950773377	9.50611	10.6969	1925	866	1282	888	1464	1005	1463	864
Lrp4	465659380902803	-276558575534248	0.356701754638733	-77532160113523	0.89594	10.9326	12	125	11	72	6	58	15	81
Smpdl3a	89353569276552	-128653963396524	0.166054313620025	-774770378389069	0.935691	11.4014	593	1475	445	1649	564	1108	443	1004
Rb1	107541540315863	101525998918431	0.131062618794976	774637343980208	0.945542	11.5132	1558	692	1119	738	1486	752	1513	730
Tagln	639732438707803	-150143658074712	0.194000977466032	-773932482381436	0.999461	12.1611	367	925	294	1408	363	884	284	698
Itga5	122789482399486	-154178535370911	0.19928938231043	-773641493507914	1.02259	12.4337	778	2175	674	1243	511	2459	510	1677
Dpysl3	112952013512266	-211397414441889	0.273254869647919	-773627253978195	1.02374	12.4387	39	292	34	128	45	179	44	161
Abhd6	954131969599117	177812374966653	0.229866366626443	773546724456723	1.03024	12.4999	1546	426	1394	272	1176	446	1720	581
Nt5dc2	216741927425906	-146086035452618	0.188851111427134	-773551367257818	1.02986	12.4999	128	281	114	455	107	319	104	259
Col4a5	298900587062387	-0.9560107874616	0.128913088133151	-741593271331893	12.0772	13.4657	247	433	165	373	199	419	193	396
P4ha1	211090929950962	-122339483888597	0.158352893277923	-772574983356199	1.11197	13.4723	1423	3477	1273	2210	1129	3769	1158	2735
Zc3h12a	248234328206812	-149727457193054	0.201917615427339	-741527463446763	12.1373	13.515	159	289	123	505	128	433	101	291
Smim24	30603262213914	-341684989852263	0.442339692560482	-772449308978855	1.12299	13.5963	6	37	3	91	5	63	4	43
H2-D1	157506048148557	-0.785520833349907	0.101698592191009	-772400892113192	1.12727	13.6384	14037	21208	10532	19812	11987	21158	9297	19704
Ncs1	148874541471255	-14269577768972	0.184786565861824	-772219436105666	1.14344	13.8242	75	257	93	235	68	240	79	166
Lias	77219044100287	0.710976826264275	0.0921743496542835	771339129520221	1.22518	14.7914	1126	562	888	622	877	641	906	578
Camk2a	320485774417608	-259847908508547	0.337037534824874	-770976172263914	1.26053	15.2075	11	61	6	55	7	49	10	62
Arpc3	259095982552202	-130324975261156	0.169113080013974	-770638056207047	1.29436	15.5936	1890	3073	1537	4903	1277	4300	1210	2970
Rrn3	122739736043966	0.689242250704638	0.0933367617298967	738446714810192	15.3065	16.8678	1759	1063	1371	893	1411	975	1456	924
Fmn1	117050391611248	-204012197837586	0.265165297780945	-769377439449569	1.42857	17.1861	51	243	50	265	44	139	32	135
Synrg	563718147694277	0.891899254580822	0.120863939693103	737936606108924	15.9045	17.5042	850	416	600	415	698	381	751	404
Fsd2	503839229872351	102693518404617	0.1335362488014	769031025855355	1.46779	17.6455	832	326	602	307	642	336	609	384
Rps6kb1	12785102401342	0.672114480611077	0.0874134208900393	768891634451139	1.48386	17.8262	1823	946	1430	1080	1518	1048	1448	971
Echs1	356111879546597	0.838203643848424	0.1136466674655	737552329990562	16.3701	18.005	5334	2263	4001	2937	4605	2663	4153	2598
Smap2	755132330516517	-109251965721328	0.14229494820711	-767785273461091	1.61777	19.4212	547	1038	418	1356	478	966	457	878
Ass1	991219538296827	-28155289675227	0.366869092645614	-767447851008377	1.66093	19.9253	13	306	23	168	35	110	18	138
Clip4	336654529173043	-309877307461186	0.404062636848932	-766904136145211	1.73287	20.7737	6	82	2	48	11	76	6	46
Macroh2a1	134898655745756	-0.71935081140874	0.0938489625942107	-766498415671475	1.78853	21.426	1172	1675	989	1951	964	1814	906	1473
Ccdc85b	720612754688344	-106307271746754	0.13884048419159	-765679206362158	1.90635	22.8213	539	884	456	1054	454	1271	393	817
Nrg4	57416470931401	137661350446374	0.179874033085401	765320864190634	1.96025	23.4502	891	279	633	314	842	305	906	395
Lep	521842105470547	139426932421745	0.182203806248224	765225136031448	1.97491	23.6089	9320	3089	5869	2960	9686	3238	5233	2480
Pla2g2d	299382190191575	-491848856404685	0.643336710360873	-764527887937232	0.208493	24.9067	2	53	0	102	2	19	0	66
Sord	142332876190722	0.900725795957652	0.122907144880108	732850638452531	23.2732	25.2395	2137	1047	1512	1158	2015	970	1675	900
Vash2	257419731288749	-254024752713267	0.362967209184501	-699855927162122	258.608	25.4124	8	54	6	37	7	45	7	46
Fetub	298956528471623	-395783743716144	0.518149398683396	-7638409785321	2.19921	26.2535	2	62	3	27	5	94	1	52
Ddhd2	919958626283361	110760754144805	0.145045360875054	763628381332497	2.23581	26.6718	1396	655	961	543	1273	565	1334	618
Ppp1r3b	568589337963079	103900919590103	0.136127717391949	763260573090664	0.230056	27.425	929	310	661	439	701	406	745	369
Tnfsf13b	247985662567729	-312665433167213	0.409845113525428	-762886814674234	2.36824	28.2121	4	48	3	38	7	56	4	43
E2f8	246838938048518	-363750107210344	0.477023823477391	-762540756473527	2.43265	28.939	3	34	1	62	6	57	2	38
Ngly1	669404350669248	0.789090438524439	0.103497944599126	76242136168094	0.245526	29.1877	924	515	728	513	822	521	872	465
Fry	18571694333697	160122287025216	0.210079459747642	762198680525755	2.49801	29.6751	2993	1097	2191	611	3134	873	2726	1132
Pde3b	407486820657634	113354909832853	0.148742730287882	762087058731958	2.5197	29.9121	5680	2662	4538	2209	5909	2672	5903	2857
Tpbg	498919660789686	-269815536643565	0.354063167860736	-762054800203594	2.52601	29.9661	9	99	19	63	15	124	6	74
L2hgdh	275676750835889	0.903312901185677	0.118579156603106	761780507690015	2.58026	30.5883	410	188	342	221	327	210	343	170
Rpl5	641511865568784	-0.845202232465949	0.1109548230627	-761753485910506	2.58566	30.6311	5546	8727	4637	9643	3723	8532	4268	7067
Csf3r	321094034664464	-47971096708417	0.629952345157103	-761503581615424	2.63618	31.2079	2	62	2	134	1	24	0	40
Glb1l2	169785690495873	155106929553819	0.203691349329266	761480200629873	2.64096	31.2428	2650	919	2103	662	2558	731	2682	1163
Kif22	511525155723349	-217799984948645	0.286185681807626	-761044310717999	2.73158	32.2701	21	77	13	121	19	76	18	73
Shisa5	258957405412523	-0.73054679059514	0.0960008764461553	-760979292730611	2.74535	32.4104	2328	3599	1861	3187	1948	3451	1580	3052
E030003E18Rik	323471400964222	179852511691197	0.236390358147108	760828458067958	2.77758	32.7681	611	225	416	124	547	95	428	139
Pafah2	542336824973366	0.700392451296815	0.0920738024947591	760685919685658	2.80837	33.0873	763	420	620	436	666	451	607	390
Pink1	294377289929003	0.580690699231303	0.0763378395595573	760685267727887	2.80851	33.0873	3924	2496	3277	2377	3356	2416	3379	2384
Aebp1	190811328542546	-130926465196695	0.172179110500361	-760408535136555	2.86926	33.7796	1259	3641	1123	2114	890	2561	1045	2851
Pamr1	284410199762178	-335866604837606	0.44182031883976	-76018822701411	2.91854	34.3361	0	68	4	44	6	61	7	43
Dpysl2	435622372616581	-142811298543164	0.187906135712232	-760014025097468	2.9581	34.7775	251	585	222	659	285	862	167	523
Hsd17b4	531441370313409	0.997231247741426	0.131263949715692	759714491222725	3.02735	35.5672	8040	3944	6158	2957	6539	3744	7269	3847
Lyplal1	297773886341011	0.879510685993734	0.11585377900916	759155802698672	3.16082	37.0841	477	217	355	223	370	223	331	198
Coq9	159850907739736	0.839435935392462	0.110642403264092	758692789227307	3.27579	38.4067	2665	1095	1813	1289	1925	1199	1767	1117
Itgb7	241436286957269	-302378189156217	0.398750901825176	-758313492890328	0.337304	39.4925	6	54	5	44	5	42	3	39
Napepld	561103541568574	101379513684025	0.133690742064244	758313643253685	3.373	39.4925	866	398	638	318	749	392	718	410
Ncaph	573749999073484	-208812490914145	0.275391453096573	-758238821743389	3.39251	39.6933	24	78	13	125	24	103	23	79
Padi4	453093237618402	-458422676783016	0.604799478900227	-757974655693514	3.46231	40.4822	2	67	1	203	5	25	1	68
Acadsb	261266665414931	0.957006786036095	0.126323483012231	757584229959394	3.56805	41.69	3982	1713	2686	1756	3721	1985	3262	1818
Ctnnal1	144516450703787	149274174286017	0.197049278069905	75754743051157	3.57818	41.7797	248	65	191	92	250	73	158	78
Msi2	588632089488277	0.960709244216653	0.126990310506092	756521690818737	3.87218	45.1816	785	436	679	381	784	401	811	416
Tmem182	125902800715045	200777281781921	0.265740975602705	755537535476244	4.17654	48.6331	2140	677	1905	330	1737	308	2203	672
Arc	542862493843345	-283909548001062	0.392634597598329	-723088463771869	47.9858	50.624	12	69	7	168	15	59	14	98
Tubb4a	369243257619914	-247915224423081	0.328436750293681	-75483399528646	4.40841	51.2981	9	65	10	51	10	88	13	56
Pik3r6	656563304817792	-234176058509534	0.310246000958083	-754807661618087	4.41733	51.3319	13	99	19	156	32	111	17	89
Tpst1	452894619654986	-118629447961245	0.157163494766201	-754815538670229	4.41466	51.3319	296	725	264	511	250	810	276	552
Slc16a13	423216512808816	-256774717343578	0.340245862161373	-754674033983678	4.46287	51.8258	6	91	13	66	15	58	11	83
Cox4i2	439208299006966	-309763940263675	0.410543794632419	-754521062828443	4.51557	52.4021	3	63	5	63	14	124	10	77
Adamts10	324377039883938	-0.936931259742859	0.124197324041435	-754389248700943	4.56147	52.8988	247	507	219	449	220	411	192	387
Cbfa2t3	100425078680101	-206378118109553	0.273588616067305	-754337373667558	4.57966	53.0737	41	187	21	133	58	182	29	167
Ubqln1	435103425458876	0.749135663508264	0.0994273328226536	753450426800124	0.490193	56.7699	6297	3548	4872	2952	5284	3422	5140	3373
Ndufs2	436077073152605	0.642987105498978	0.0853755133195662	753128245439924	5.02444	58.1492	6539	3489	4759	3417	4869	3620	4939	3435
Helz2	296022015832962	-12154251514201	0.168561138568569	-721058935494602	55.7102	58.376	190	546	161	340	163	416	185	401
Ndrg1	111155169457812	-125303486361376	0.166410620243684	-752977701650816	5.0827	58.7836	647	1984	699	1181	647	1779	578	1506
Calhm2	471854523698723	-241229924267338	0.320402747163009	-752895929898531	5.11463	59.1128	12	120	12	72	15	83	17	56
Cd4	26895881996631	-394192337280935	0.524126249816402	-752094247176168	5.43828	62.7738	3	43	3	94	3	33	1	41
Lrba	472420182970759	0.977754424242081	0.13000444082222	752093096249803	5.43876	62.7738	699	354	499	298	648	344	630	308
Fads3	986795940128042	123876279937502	0.172151895788598	719575461949148	62.1163	64.7307	15971	6468	12977	4056	14175	6703	11854	6674
Rbbp8	23344798678455	-11250058786903	0.149668976467727	-75166270608718	5.62075	64.7867	176	324	138	400	147	327	119	270
Nhsl1	924071154366072	-193269764269203	0.268781644987648	-719058640622892	64.5136	67.0242	34	175	35	99	45	140	33	186
Cadm3	648522840994426	-256262056369072	0.341180918634151	-751103131426475	5.86634	67.5262	18	169	12	70	25	141	15	83
Tes	19125024651503	-188807580618824	0.251446704140818	-750885088209729	5.96486	68.614	65	432	109	311	57	276	81	230
Rmdn3	97133029573141	0.622307267391988	0.086643138222179	718241836758273	68.489	70.9814	1376	794	1064	766	1154	811	1069	767
C920009B18Rik	259479596805417	-411887230665376	0.548901318747712	-750384844410784	6.1971	71.2374	0	63	3	77	2	27	3	38
Gask1b	480548277883655	-124955816306336	0.166543825253642	-750287896390219	6.24312	71.7181	273	764	302	684	296	863	242	493
Foxp1	49099006278198	-131878707003805	0.175802267764488	-750153616792217	6.30742	72.408	300	602	331	942	239	738	233	610
Efr3b	132096605895278	-18929282119041	0.252379724158778	-750031809494022	6.36631	73.0349	48	243	39	269	60	220	68	134
Itm2c	261000085015584	-115535463079176	0.160959238280407	-717793301667479	70.7732	73.2153	1778	4522	1415	2815	1819	4055	1349	3445
Nol6	204120523361011	10588139072052	0.141196413020646	749887256024257	6.43691	73.7952	3060	1575	2389	1085	2665	1319	2786	1427
Klb	695155207855769	186387015439547	0.259796853526858	717433690628891	72.6585	75.0215	1110	295	946	183	887	274	1362	437
Prdm8	194160142487188	-408869331216473	0.569910868984918	-717426800342868	72.6951	75.0215	2	57	3	25	0	41	1	31
Ext1	11874579981799	-0.870733545600666	0.116205047464806	-749307852453117	6.72766	77.0767	935	1816	805	1376	850	1741	723	1391
Tmeff1	622616791668419	113120297421338	0.150983581907695	749222504805159	6.77157	77.5276	1046	402	646	349	941	438	763	406
Dnmt3a	9167381287264	-111396437040888	0.148687051784251	-749200658054118	6.78285	77.6047	607	1324	447	1518	628	1148	591	1169
Slc25a16	746103850442467	0.87589405255655	0.11693337559738	749053936125468	6.85912	78.4247	1101	467	843	576	924	562	952	549
Pclaf	543182609942114	-269520515548885	0.36008937302532	-748482281730467	7.16437	81.86	9	92	5	110	26	107	13	82
Gys1	153602988106099	0.89471330934963	0.119546250708886	748424399798533	7.19602	82.1116	2190	1226	1682	967	2020	1109	1994	1097
Lst1	351535091425712	-467928755181532	0.625300949975887	-748325674540517	7.2503	82.6758	0	43	1	152	5	46	0	43
Ccna2	500804913938543	-196031202656656	0.262028069743647	-748130545129923	7.35879	83.8568	22	71	15	93	24	78	18	86
Ranbp9	168615356553925	0.662101605153535	0.0885094375896531	748057634512566	7.39974	84.2671	2359	1363	1952	1287	1840	1355	2021	1346
Il27ra	26150803035225	-318111794795553	0.425337198495098	-74790494676007	7.48621	85.195	3	58	2	46	4	41	9	50
Dipk1b	248373372182883	1090728705725	0.145842220381449	747882679564405	7.4989	85.2825	420	155	287	153	356	174	281	167
Eln	429753465033035	-165895823592097	0.221863683290536	-747737624885874	7.58211	86.1714	269	833	162	589	237	497	145	757
Prkab2	381564141732387	118200804859445	0.158142806063459	747430805116822	7.76111	88.147	600	323	476	209	513	214	508	210
Pilrb2	213916176963239	-5771898216505	0.772253457172795	-747409825478257	7.7735	88.229	0	51	0	71	0	20	0	34
Adcy5	916170431310936	-0.90089950580611	0.120568962855004	-747206813821174	7.89441	89.5417	667	1225	564	1105	596	1383	684	1190
Immt	40591778039508	0.791374948971803	0.105939267827262	747008135134716	8.01453	90.7834	6308	2779	4377	3057	4987	3240	4754	3097
Ptp4a1	243942068993773	0.81572789031627	0.109217930023964	746880928925579	8.09237	91.6044	3571	1984	2714	1687	3372	1916	2660	1669
Arhgap15	251470474474489	-439111399178955	0.588067081791817	-746702906479648	0.820257	92.7902	3	39	0	93	1	31	2	38
Akna	154271902345959	-157431320320022	0.210844690941764	-746669596549172	8.22335	92.9636	82	281	99	273	54	202	68	198
Gdpd5	306518260163199	-130053645092015	0.17426201594378	-746310918002766	0.845043	95.4674	196	485	163	319	164	534	172	455
Usp24	164614279791197	0.902988957960803	0.12101064593008	746206212701773	8.51787	96.1657	2311	1319	1762	1178	2174	1086	2213	1117
Mogat1	761789930106191	210178758862587	0.281769423370288	745924651257777	8.70187	98.178	131	32	100	14	118	29	140	39
Ecscr	202457510559063	-225025856386064	0.301693216764544	-745876419759497	8.73377	98.4729	71	416	51	159	70	511	75	304
Nagpa	437382137812078	-0.945938833239862	0.126842733315226	-745757213295807	0.881313	99.302	355	564	278	719	283	580	266	509
Csad	206525046243768	0.84502013946396	0.113395980688386	745194083894464	0.91977	103.567	2817	1363	2376	1521	2469	1621	2795	1541
Hmgcs2	16407264212177	-13295477187926	0.186590546073912	-71254827576631	103.717	106.073	107	246	107	235	57	259	96	227
Megf9	451869959813322	241737437898605	0.324642095040135	744627519326229	0.960124	107.968	621	218	421	132	1050	77	894	131
Plxna4	241666316746543	-105063653277364	0.154851196601181	-678481378144952	1162.36	108.118	159	387	159	336	137	285	162	330
Mfsd8	551314768982887	11241324567606	0.150990197900472	744506909979406	9.68937	108.887	852	386	629	280	736	361	772	387
Cdip1	865846472227995	0.685034882764396	0.0920146455259658	744484618561167	9.70574	108.928	1241	645	995	691	1043	765	949	627
Il6	397702969607149	-406387741365201	0.545858569184686	-74449273915805	9.69978	108.928	2	47	5	127	2	27	4	107
Mpp7	85471311835912	123476914231679	0.165857948599003	744473902364554	9.71363	108.945	1277	671	973	459	1363	457	1123	495
Unc13d	585931476802832	-300216983000593	0.403274624922974	-744447987665812	9.73271	109.087	8	110	5	162	24	89	9	74
Hoxc5	197005091131083	122680798346045	0.164937194677517	743803109940782	10.2197	114.47	286	119	248	97	274	127	280	137
Spry1	220484993393257	-154062226861983	0.207396190338474	-742840196874162	10.9917	123.037	115	326	112	236	124	424	89	363
Adamtsl5	312039952122641	-131745925354018	0.177367344950064	-74278568803694	11.0371	123.464	224	487	191	582	134	399	157	371
Zfp697	21460829632689	101579533660143	0.136758070418353	742768111230321	11.0518	123.547	326	137	256	147	298	172	257	127
[truncated: 24,319 more rows]

## Sheet: Genes p-adj. < 0.05
GeneID	Base mean	log2(FC)	StdErr	Wald-Stats	P-value	P-adj	GENENAME
[truncated: 8,015 more rows]

[truncated: 2 more sheets: Genes FDR p-adj. < 0.01, Identified KEGG pathways]
